# Supplementary material for: The schizophrenia genetics knowledgebase: a comprehensive update of findings from candidate gene studies
Source: Transl Psychiatry. 2019 Aug 27;9:205. doi: 10.1038/s41398-019-0532-4 (PMC6711957; doi:10.1038/s41398-019-0532-4)
Supplement: Supplementary file 8 — Table S1 [file 41398_2019_532_MOESM8_ESM.xlsx]

## Sheet: Sheet1
Table S1. Errata for raw data in SzGene database
Pmid	Year	Author	Study	Cases	Control	Gene	SNPs	Annotation	Revision
9514583	1998	Spurlock	Case-Control	97	106	DRD2	rs1801028	Overlap with study (Pid:9187010)
11304833	2001	Hori	Case-Control	241	201	DRD2	rs1801028	Overlap with study (Pid:8723039)
16959794	2006	Hashimoto	Case-Control	658	717	DISC1	rs2806465	M/m genotype updated	m==>C, M==>G
17490860	2007	Guo	Case-Control	260	307	GRID1	rs999383	M/m genotype updated	m==>C, M==>T
18198266	2008	Sanders	Case-Control	1870	2002	DISC1	rs2806465	M/m genotype updated	m==>G, M==>C
18198266	2008	Sanders	Case-Control	1870	2002	NRG1	rs10808322	M/m genotype updated	m==>G, M==>C
18282690	2008	Ikeda	Case-Control	1126	1022	NRG1	rs2466064	Errata	Count of CC genotype in CTR revised (from 8887 to 787)
18500637	2008	Souza	Case-Control	180	185	GSK3B	rs3755557	Allele information updated	C==>A, A==>C
18704261	2008	Shiota	Case-Control	416	520	ERBB4	rs7598440	M/m genotype updated	m==>C, M==>T
19158809	2009	Betcheva	Case-Control	185	184	DISC1	rs2806465	M/m genotype updated	m==>G, M==>C
19181484	2009	Stephens	Case-Control	363	99	CHRNA7	CHRNA7_-86C/T	Genotype distribution updated for African descent	Counts of TT:TC:CC in SCZ is 0:1:104; in CTR is 0:0:45
19346103	2009	Treutlein	Case-Control	919	773	GRID1	rs999383	M/m genotype updated	m==>T, M==>C
19439994	2009	Jonsson	Case-Control	837	1473	GRM3	rs187993	Errata	Count of TT genotype in SCZ revised (from 4414 to 414)
19569075	2009	Chandler	Case-Control	336	172	NRN1	rs11285278	Genotype distribution updated	Counts of II:ID:DD in SCZ is 41:153:142; in CTR is 21:78:73
20600594	2010	Lu	Case-Control	227	223	ERBB4	rs7598440	M/m genotype updated	m==>C, M==>T
