# Supplementary material for: The schizophrenia genetics knowledgebase: a comprehensive update of findings from candidate gene studies
Source: Transl Psychiatry. 2019 Aug 27;9:205. doi: 10.1038/s41398-019-0532-4 (PMC6711957; doi:10.1038/s41398-019-0532-4)
Supplement: Supplementary file 9 — Table S2 [file 41398_2019_532_MOESM9_ESM.xls]

## Sheet: Sheet1
Table S2. URLs
Name	Description	Link
SzGene		http://www.szgene.org/
dbSNP149	SNP frequency and annotation data	ftp://ftp.ncbi.nih.gov/snp/organisms/human_9606_b149_GRCh38p7/database/organism_data/
PGC2	Summary results from PGC2 schizophrenia GWAS	http://www.med.unc.edu/pgc/results-and-downloads
1000 Genome project	Allele frequency in 1000 Genome Project	http://phase3browser.1000genomes.org/index.html
