# Supplementary material for: The schizophrenia genetics knowledgebase: a comprehensive update of findings from candidate gene studies
Source: Transl Psychiatry. 2019 Aug 27;9:205. doi: 10.1038/s41398-019-0532-4 (PMC6711957; doi:10.1038/s41398-019-0532-4)
Supplement: Supplementary file 10 — Table S3 [file 41398_2019_532_MOESM10_ESM.xls]

## Sheet: Table S3
Table S3. Reference table of polymorphism ID
Pmid	Original records	Uniform SNP id in study
28192769	5HTTLPR	5HTTLPR
28174802	-759C/T	rs3813929
28050184	19-bp ins/del DBH polymorphism	19bp_Indel
28029428	5-HTTLPR polymorphism	5HTTLPR
27886638	48 bp exon 3 VNTR	48bp_VNTR
27776953	DBH5 -Ins/Del	19bp_Indel
27464451	c.489T>G	rs2234911
27058588	chr10:53866804	rs773283153
27058588	chr10:54185168	rs746504605
27058588	chr10:54317306	rs773843633
27058588	chr10:54329645	rs757548355
27043126	G2677T	rs2032582
27043126	C3435T	rs1045642
27043126	C1236T	rs1128503
26891013	5' -ins/del	19bp_Indel
26322100	E polymorphism	e2/3/4
25998553	g.*642AT (8_33)	642A/T
25943950	hg19:chr8:17838213:c.G97T	rs148806955
25943950	hg19:chr1:232144739:c.G247C	rs115112816
25943950	hg19:chr1:232144598:c.A106T	rs821616
25943950	hg19:chr7:91631849:c.A2618G	rs746429266
25943950	hg19:chr1:231954101:c.C1453T	rs6675281
25943950	hg19:chr1:231902975:c.C1358T	rs28930675
25943950	hg19:chr1:231902965:c.G1348A	rs149233802
25943950	hg19:chr1:231902912:c.C1295T	rs78792190
25943950	hg19:chr1:231885807:c.G1253A	rs144959108
25943950	hg19:chr1:231830364:c.C860T	rs146244276
25943950	hg19:chr1:231830295:c.G791A	rs3738401
25943950	hg19:chr1:66713196:c.C59G	rs75398902
25943950	hg19:chr1:66458661:c.G72C	rs115074556
25943950	hg19:chr1:39951304:c.T873G	rs138819868
25943950	hg19:chr1:39917864:c.G15784A	rs146089082
25943950	hg19:chr1:39914363:c.G15515C	rs668556
25943950	hg19:chr1:39909220:c.G14734T	rs200974304
25943950	hg19:chr1:39908506:c.G14554A	rs587404
25943950	hg19:chr1:39903578:c.G13447A	rs756270656
25943950	hg19:chr1:39903464:c.G13333A	rs201968058
25943950	hg19:chr1:39893188:c.A640G	rs764582636
25943950	hg19:chr1:39888185:c.G218A	rs148666575
25943950	hg19:chr1:39853687:c.T10493A	rs151273405
25943950	hg19:chr1:39853640:c.A10446C	rs147777128
25943950	hg19:chr1:39853455:c.C10261T	rs766474090
25943950	hg19:chr1:39853204:c.G10010A	rs617368
25943950	hg19:chr1:39847730:c.G9074A	rs79306726
25943950	hg19:chr1:39835817:c.A8374G	rs2296172
25943950	hg19:chr1:39827110:c.G7852A	rs766827571
25943950	hg19:chr1:39824468:c.G7363A	rs144873442
25943950	hg19:chr1:39823126:c.A6824T	rs780924139
25943950	hg19:chr1:39823051:c.G6749A	rs764407914
25943950	hg19:chr1:39816547:c.C6376G	rs200157842
25943950	hg19:chr1:39806566:c.A5842G	rs41270809
25943950	hg19:chr1:39802168:c.A5228C	rs17570718
25943950	hg19:chr1:39801815:c.A4875C	rs41270807
25943950	hg19:chr1:39801681:c.A4741G	rs145862378
25943950	hg19:chr1:39801540:c.G4600A	rs150210782
25943950	hg19:chr1:39801435:c.G4495T	rs147943450
25943950	hg19:chr1:39800699:c.A3759T	rs80235954
25943950	hg19:chr1:39800558:c.C3618A	rs144022503
25943950	hg19:chr1:39800350:c.C3410T	rs747368761
25943950	hg19:chr1:39800299:c.C3359T	rs74066749
25943950	hg19:chr1:39799912:c.C2972T	rs75770915
25943950	hg19:chr1:39797808:c.G868A	rs144316889
25943950	hg19:chr1:39797787:c.G847A	rs751416452
25943950	hg19:chr1:39797055:c.A115G	rs16826069
25943950	hg19:chr1:39788295:c.C4507A	rs141025026
25943950	hg19:chr1:39783025:c.A4190T	rs62622784
25943950	hg19:chr1:39763365:c.G2924T	rs148207245
25943950	hg19:chr1:39757595:c.G2294A	rs139794027
25943950	hg19:chr1:39749186:c.C1409T	rs191298596
25943950	hg19:chr1:39735094:c.G725A	rs41270797
25943950	hg19:chr1:39734734:c.T365G	rs74066725
25943950	hg19:chr1:39734598:c.G229C	rs16826022
25943950	hg19:chr1:39734438:c.A69G	rs148853384
25943950	hg19:chr11:125351472:c.T369A	rs597570
25943950	hg19:chr11:125325940:c.C730T	rs770268577
25943950	hg19:chr11:125324086:c.C960G	rs139178115
25943950	hg19:chr11:125322254:c.G1072C	rs112732577
25943950	hg19:chr16:15793645:c.C1007T	rs774598662
25943950	hg19:chr16:15793639:c.C1001T	rs117687000
25943950	hg19:chr16:15793615:c.C977T	rs2102061
25943950	hg19:chr16:15790579:c.A809C	rs749264569
25943950	hg19:chr16:15785049:c.C572T	rs113493697
25943950	hg19:chr16:15771692:c.G272A	rs372365525
25943950	hg19:chr17:8383821:c.G983T	rs150332952
25943950	hg19:chr17:8383817:c.C979T	rs371976533
25943950	hg19:chr17:8370327:c.C1024T	rs138529114
25943950	hg19:chr17:8370258:c.G955A	rs144636150
25943950	hg19:chr19:2737213:c.G43A	rs531238167
25943950	hg19:chr2:185803657:c.T3534G	rs199741095
25943950	hg19:chr2:185803364:c.C3241G	rs3731834
25943950	hg19:chr2:185803250:c.A3127G	rs769162052
25943950	hg19:chr2:185802591:c.T2468C	rs143797845
25943950	hg19:chr2:185802363:c.A2240G	rs12477430
25943950	hg19:chr2:185802243:c.C2120A	rs1366842
25943950	hg19:chr2:185801877:c.C1754G	rs373736637
25943950	hg19:chr2:185801843:c.G1720T	rs771491883
25943950	hg19:chr2:185801747:c.G1624A	rs4667001
25943950	hg19:chr2:185801684:c.A1561T	rs146785509
25943950	hg19:chr2:185801597:c.A1474G	rs61739290
25943950	hg19:chr2:185801559:c.A1436G	rs35676856
25943950	hg19:chr2:185801348:c.A1225G	rs62198466
25943950	hg19:chr2:185801103:c.A980C	rs61739291
25943950	hg19:chr2:185800905:c.A782T	rs12476147
25943950	hg19:chr2:185800661:c.G538A	rs111510601
25943950	hg19:chr2:58386805:c.T1504C	rs76348639
25943950	hg19:chr2:58316814:c.A499G	rs1051061
25943950	hg19:chr2:58313555:c.G338A	rs147530902
25943950	hg19:chr2:51255090:c.C322T	rs199784029
25943950	hg19:chr2:51254843:c.A569G	rs200792504
25943950	hg19:chr2:51254790:c.C622G	rs200171245
25943950	hg19:chr2:50765649:c.A1861C	rs752252507
25943950	hg19:chr2:50765589:c.A1921G	rs200074974
25943950	hg19:chr2:50765412:c.C2098A	rs56086732
25943950	hg19:chr2:50699553:c.G154A	rs758678656
25943950	hg19:chr2:50463941:c.C427A	rs201442938
25943950	hg19:chr3:170846532:c.C1657T	rs148174466
25943950	hg19:chr3:170811629:c.A2444C	rs192746498
25943950	hg19:chr3:170802910:c.G2719A	rs17857452
25943950	hg19:chr4:103225569:c.C745G	rs147912552
25943950	hg19:chr4:103188709:c.G1171A	rs13107325
25943950	hg19:chr4:103184239:c.C1345T	rs112519623
25943950	hg19:chr5:132042146:c.G1234A	rs3798130
25943950	hg19:chr5:132039176:c.A1364T	rs760704313
25943950	hg19:chr6:56819253:c.G133A	rs139905357
25943950	hg19:chr6:56507562:c.C25T	rs75671065
25943950	hg19:chr6:56507522:c.G65A	rs749722200
25943950	hg19:chr6:56507489:c.T98C	rs1024196
25943950	hg19:chr6:56506814:c.G347A	rs751086390
25943950	hg19:chr6:56505306:c.A514G	rs142650835
25943950	hg19:chr6:56505081:c.C739G	rs151271595
25943950	hg19:chr6:56504842:c.G893A	rs41267671
25943950	hg19:chr6:56504387:c.G1109T	rs772145192
25943950	hg19:chr6:56500452:c.C1510T	rs770477088
25943950	hg19:chr6:56499300:c.G1843A	rs199698356
25943950	hg19:chr6:56492845:c.T2979G	rs35014998
25943950	hg19:chr6:56485496:c.G3336C	rs34767818
25943950	hg19:chr6:56485167:c.T3665C	rs757261774
25943950	hg19:chr6:56485023:c.A3809G	rs35497571
25943950	hg19:chr6:56484432:c.G4400A	rs147704763
25943950	hg19:chr6:56483737:c.G5095A	rs201526616
25943950	hg19:chr6:56483679:c.A5153C	rs45487998
25943950	hg19:chr6:56483052:c.A5780G	rs12209266
25943950	hg19:chr6:56482923:c.T5909C	rs141573097
25943950	hg19:chr6:56482801:c.G6031C	rs6459166
25943950	hg19:chr6:56481864:c.C6401T	rs115983672
25943950	hg19:chr6:56481130:c.G7135A	rs140192373
25943950	hg19:chr6:56481012:c.A7253C	rs770137226
25943950	hg19:chr6:56480500:c.A7765G	rs150191284
25943950	hg19:chr6:56479215:c.A3386T	rs183804748
25943950	hg19:chr6:56473776:c.A4039G	rs369244557
25943950	hg19:chr6:56473590:c.A4225T	rs7769543
25943950	hg19:chr6:56473568:c.C4247T	rs200872354
25943950	hg19:chr6:56473005:c.A4810G	rs151214572
25943950	hg19:chr6:56472948:c.A4867G	rs375271476
25943950	hg19:chr6:56472417:c.A5398G	rs143498175
25943950	hg19:chr6:56472185:c.A5630G	rs199658591
25943950	hg19:chr6:56471798:c.A6017G	rs16888053
25943950	hg19:chr6:56471668:c.T6147G	rs184656197
25943950	hg19:chr6:56471615:c.C6200T	rs45442999
25943950	hg19:chr6:56471502:c.G6313A	rs374401982
25943950	hg19:chr6:56471402:c.C6413T	rs9382658
25943950	hg19:chr6:56471103:c.G6712A	rs45509696
25943950	hg19:chr6:56470551:c.A7264T	rs13194995
25943950	hg19:chr6:56470098:c.A7717C	rs6459165
25943950	hg19:chr6:56470047:c.G7768C	rs371444438
25943950	hg19:chr6:56469764:c.G8051C	rs17674097
25943950	hg19:chr6:56469659:c.G8156A	rs144513504
25943950	hg19:chr6:56469319:c.C8496A	rs45582036
25943950	hg19:chr6:56468206:c.G9343A	rs140462707
25943950	hg19:chr6:56463410:c.A3923G	rs4712138
25943950	hg19:chr6:56458507:c.G4811A	rs201346012
25943950	hg19:chr6:56457044:c.A4970G	rs186813964
25943950	hg19:chr6:56457023:c.C4991T	rs760441270
25943950	hg19:chr6:56437021:c.T5729C	rs9464393
25943950	hg19:chr6:56434712:c.C5951A	rs138967674
25943950	hg19:chr6:56425092:c.G6571A	rs200442117
25943950	hg19:chr6:56420538:c.G6872A	rs11756977
25943950	hg19:chr6:56420332:c.A7078C	rs188156383
25943950	hg19:chr6:56420158:c.G7252A	rs62621210
25943950	hg19:chr6:56418281:c.T7440A	rs191081991
25943950	hg19:chr6:56418144:c.C7577T	rs369194519
25943950	hg19:chr6:56417545:c.A8176G	rs4715631
25943950	hg19:chr6:56417282:c.G8439A	rs4715630
25943950	hg19:chr6:56417095:c.A8626T	rs180765536
25943950	hg19:chr6:56392319:c.A10025C	rs753007435
25943950	hg19:chr6:56373536:c.G409A	rs41271862
25943950	hg19:chr6:56371505:c.G701A	rs768907971
25943950	hg19:chr6:56368895:c.C11597T	rs766294952
25943950	hg19:chr6:56357844:c.A12569G	rs199628430
25943950	hg19:chr6:56351972:c.C13108G	rs80260070
25943950	hg19:chr6:56328500:c.G14881T	rs753485138
25943950	hg19:chr6:56328406:c.C14975T	rs201429821
25943950	hg19:chr6:56327849:c.G15124A	rs11758339
25943950	hg19:chr6:56323888:c.G15431A	rs761116868
25943950	hg19:chr7:147815346:c.G2520A	rs779395215
25943950	hg19:chr7:146829473:c.A1220G	rs143877693
25943950	hg19:chr7:146829419:c.G1166A	rs548409884
25943950	hg19:chr7:146818170:c.G854C	rs150918383
25943950	hg19:chr7:146741075:c.G479A	rs138738227
25943950	hg19:chr7:146741032:c.G436A	rs781338949
25943950	hg19:chr7:103557598:c.G261T	rs779347175
25943950	hg19:chr7:103292201:c.C1799T	rs78008536
25943950	hg19:chr7:103292112:c.A1888C	rs115734214
25943950	hg19:chr7:103251218:c.A2932G	rs3025962
25943950	hg19:chr7:103251161:c.C2989G	rs362691
25943950	hg19:chr7:103236965:c.C3477A	rs114684479
25943950	hg19:chr7:103234828:c.C3651G	rs56342240
25943950	hg19:chr7:103234202:c.G3839A	rs55689103
25943950	hg19:chr7:103214642:c.G4408A	rs143213152
25943950	hg19:chr7:103205827:c.C5108G	rs2229860
25943950	hg19:chr7:103205779:c.C5156T	rs115913736
25943950	hg19:chr7:103205731:c.C5204T	rs750109049
25943950	hg19:chr7:103202327:c.G5284A	rs79499902
25943950	hg19:chr7:103191670:c.C6146T	rs374232523
25943950	hg19:chr7:103191646:c.T6170G	rs138909076
25943950	hg19:chr7:103179743:c.C6962T	rs116065504
25943950	hg19:chr7:103179719:c.C6986T	rs201403495
25943950	hg19:chr7:103162503:c.C7634T	rs116634494
25943950	hg19:chr7:103138569:c.C8798T	rs201656873
25943950	hg19:chr7:91729127:c.A4378G	rs34327395
25943950	hg19:chr7:91727487:c.A4210G	rs144054367
25943950	hg19:chr7:91727479:c.A4202T	rs139046510
25943950	hg19:chr7:91726391:c.C3656A	rs140470576
25943950	hg19:chr7:91714911:c.C2473T	rs1063242
25943950	hg19:chr7:91712698:c.A1913G	rs6960867
25943950	hg19:chr7:91708898:c.A989G	rs35759833
25943950	hg19:chr7:91708718:c.A809C	rs775766524
25943950	hg19:chr7:91700267:c.T94C	rs76177450
25943950	hg19:chr7:91694604:c.G682A	rs61757671
25943950	hg19:chr7:91682040:c.T5369G	rs151021935
25943950	hg19:chr7:91671369:c.A4927C	rs141990258
25943950	hg19:chr7:91670121:c.G4826A	rs148146011
25943950	hg19:chr7:91646406:c.G3827A	rs146797353
25943950	hg19:chr7:91630620:c.G1389T	rs6964587
25943950	hg19:chr7:91622303:c.G363C	rs144888041
25943950	hg19:chr7:91603115:c.C46T	rs35669569
25943950	hg19:chr8:17871516:c.T1652C	rs543184932
25943950	hg19:chr8:17869199:c.G1471A	rs764165787
25943950	hg19:chr8:17867185:c.A1189T	rs34243861
25943950	hg19:chr8:17863797:c.C950T	rs773017858
25943950	hg19:chr8:17849147:c.C725T	rs370429
25943950	hg19:chr8:17830005:c.G3755A	rs17514547
25943950	hg19:chr8:17824658:c.A3394C	rs35041534
25943950	hg19:chr8:17822182:c.A57C	rs34935098
25943950	hg19:chr8:17820758:c.G2615T	rs7009117
25943950	hg19:chr8:17819628:c.C2411G	rs182841838
25943950	hg19:chr8:17817553:c.G2074T	rs17635381
25943950	hg19:chr8:17815218:c.G1977T	rs762829598
25943950	hg19:chr8:17815082:c.T1841G	rs181777656
25943950	hg19:chr8:17814915:c.A1789G	rs208753
25943950	hg19:chr9:131388878:c.A6413G	rs144289764
25943950	hg19:chr9:131388794:c.G6329A	rs373259652
25943950	hg19:chr9:131388213:c.G6160A	rs377253398
25943950	hg19:chr9:131370264:c.G4220A	rs762216368
25943950	hg19:chr9:131353817:c.A3068G	rs758733662
25943950	hg19:chr9:131341997:c.T1303G	rs144787939
25912540	5HTTLPR	5HTTLPR
25434007	hg19_chr1_98515539	rs543885789
25434007	hg19_chr1_98520090	rs548799613
25434007	hg19_chr1_98519714	rs538944648
25434007	hg19_chr1_98519344	rs763716486
25434007	hg19_chr1_98519618	rs543915065
25434007	hg19_chr1_98520632	rs749227296
25434007	hg19_chr1_98511016	rs545352212
25434007	hg19_chr1_98513997	rs530773988
25434007	hg19_chr1_98519734	rs776430382
25434007	hg19_chr1_98514431	rs761197944
25434007	hg19_chr1_98519511	rs755571340
25434007	hg19_chr1_98519353	rs778623130
25434007	hg19_chr1_98518480	rs768291001
25434007	hg19_chr1_98514644	rs774702096
25434007	hg19_chr1_98512069	rs536517590
25434007	hg19_chr1_98520232ins	rs368912769
25434007	hg19_chr1_98520215del	rs768755227
25434007	hg19_chr1_98514175	rs769369630
25434007	hg19_chr1_98514171	rs754656575
25434007	hg19_chr1_98519747	rs745597818
25434007	hg19_chr1_98519671	rs768823107
25434007	hg19_chr1_98519635	rs758491549
25434007	hg19_chr1_98519672	rs747219940
25434007	hg19_chr1_98518242	rs751300537
25434007	hg19_chr1_98518278	rs781090158
25434007	hg19_chr1_98518341	rs764692616
25434007	hg19_chr1_98518537	rs771632592
25434007	hg19_chr1_98512137	rs765224111
25434007	hg19_chr1_98518522	rs756492067
25434007	hg19_chr1_98519944	rs752418424
25434007	hg19_chr1_98520094	rs755335297
25434007	hg19_chr1_98516939	rs752946953
25434007	hg19_chr1_98519073	rs750335723
25434007	hg19_chr1_98520478	rs770813975
25434007	hg19_chr1_98518803	rs759739678
25434007	hg19_chr1_98518821	rs770018574
25434007	hg19_chr1_98518822	rs748196150
25434007	hg19_chr1_98519033	rs761659941
25434007	hg19_chr1_98519047	rs776587243
25434007	hg19_chr1_98519093	rs765121504
25434007	hg19_chr1_98520164	rs765902596
25434007	hg19_chr1_98515151	rs754427106
25434007	hg19_chr1_98511231	rs773587591
25434007	hg19_chr1_98520230del	rs757477331
25434007	hg19_chr1_98510795	rs765506517
25434007	hg19_chr1_98510891	rs780123364
25434007	hg19_chr1_98510961	rs758332667
25434007	hg19_chr1_98511050	rs772071971
25434007	hg19_chr1_98518083	rs772911356
25434007	hg19_chr1_98518504	rs543369767
25434007	hg19_chr1_98511099	rs536659610
25434007	hg19_chr1_98515480	rs771415474
25434007	hg19_chr1_98520477	rs760463428
25434007	hg19_chr1_98520213del	rs758444101
25434007	hg19_chr1_98514389	rs746327308
25434007	hg19_chr1_98514100	rs562220273
25434007	hg19_chr1_98515478	rs574734412
25434007	hg19_chr1_98514605	rs775466547
25434007	hg19_chr1_98514616	rs753906407
25434007	hg19_chr1_98514643	rs759855483
25434007	hg19_chr1_98514700	rs566275447
25434007	hg19_chr1_98514736	rs767187255
25434007	hg19_chr1_98514772	rs777816820
25434007	hg19_chr1_98514779	rs751472482
25434007	hg19_chr1_98514790	rs766297902
25434007	hg19_chr1_98515193	rs769490483
25434007	hg19_chr1_98515309	rs779673335
25434007	hg19_chr1_98515342	rs757677772
25434007	hg19_chr1_98510993	rs763962078
25434007	hg19_chr1_98511034	rs757296350
25434007	hg19_chr1_98511092	rs745397011
25434007	hg19_chr1_98511110	rs770685721
25434007	hg19_chr1_98511124	rs748862104
25434007	hg19_chr1_98511128	rs763356648
25434007	hg19_chr1_98511904	rs747333993
25434007	hg19_chr1_98511922	rs557225809
25434007	hg19_chr1_98512082	rs750570894
25434007	hg19_chr1_98512164	rs775833827
25434007	hg19_chr1_98512239	rs754138246
25434007	hg19_chr1_98513993	rs764374979
25434007	hg19_chr1_98514048	rs757061342
25434007	hg19_chr1_98514065	rs767548714
25434007	hg19_chr1_98514114	rs755691855
25434007	hg19_chr1_98514161	rs551058681
25434007	hg19_chr1_98514162	rs561364875
25434007	hg19_chr1_98514193	rs747383257
25434007	hg19_chr1_98514234	rs762148301
25434007	hg19_chr1_98514236	rs777259600
25434007	hg19_chr1_98515019	rs780683538
25434007	hg19_chr1_98515391	rs772348780
25434007	hg19_chr1_98515419	rs746207581
25434007	hg19_chr1_98516621	rs368471873
25434007	hg19_chr1_98516715	rs774755401
25434007	hg19_chr1_98518071	rs763184267
25434007	hg19_chr1_98518276	rs766241340
25434007	hg19_chr1_98518294	rs749997949
25434007	hg19_chr1_98518356	rs779728270
25434007	hg19_chr1_98518477	rs758020474
25434007	hg19_chr1_98518773	rs749782198
25434007	hg19_chr1_98518852	rs763089555
25434007	hg19_chr1_98518870	rs773425511
25434007	hg19_chr1_98519030	rs746838121
25434007	hg19_chr1_98519280	rs556872779
25434007	hg19_chr1_98519316	rs753334292
25434007	hg19_chr1_98519465	rs756476247
25434007	hg19_chr1_98519483	rs766828868
25434007	hg19_chr1_98519499	rs781650151
25434007	hg19_chr1_98519592	rs770357016
25434007	hg19_chr1_98519849	rs760622921
25434007	hg19_chr1_98519850	rs560043651
25434007	hg19_chr1_98519917	rs753360324
25434007	hg19_chr1_98519921	rs763629282
25434007	hg19_chr1_98519929	rs773925783
25434007	hg19_chr1_98519949	rs767241344
25434007	hg19_chr1_98520211del	rs780607026
25434007	hg19_chr1_98520221	rs747009790
25434007	hg19_chr1_98520239	rs745724277
25434007	hg19_chr1_98520794	rs759344843
25406999	ss825678881	rs869196683
25406999	ss825678882	rs746386499
25406999	ss825678884	rs869190967
25406999	ss825678883	rs766386311
25406999	ss825678885	rs869308353
25406999	ss825678886	rs869102959
25406999	ss825678893	rs369461963
25406999	ss825678894	rs752846871
25406999	ss825678896	rs760117203
25406999	ss825678895	rs760172288
25406999	ss825678897	rs546376624
25393624	Build37_20:3017903	rs751607902
25336319	DBH5'_Indel	19bp_Indel
25304228	120bp dup	120bp_repeat
25264289	Ser9Gly	rs6280
25027319	ss1026504480	rs483352874
25027319	ss974293059	rs431905487
25027319	ss974293060	rs431905488
25027319	ss1026504481	rs483352875
25027319	ss1026504456	rs483352865
25027319	ss974293061	rs431905489
25027319	ss974293062	rs431905490
25027319	ss974293063	rs431905491
25027319	ss974293064	rs431905492
24682161	C3435T	rs1045642
24682161	G2677T/A	rs2032582
24589909	C3435T	rs1045642
24589909	G2677T/A	rs2032582
24220657	ss35528972	rs28897668
23707643	19bp Ins/Del	19bp_Indel
23559427	19bp Ins/Del	19bp_Indel
23411043	g.*642AT	642A/T
23411043	g.*6230G>A	rs3087243
23360725	SNP8NRG433E1006	SNP8NRG433E1006
23192369	ss212928868	rs113195492
23192369	ss218178047	rs112846276
23036158	5HTTLPR	5HTTLPR
22871345	5' -Ins/Del	19bp_Indel
22832904	ss472054944	rs200938633
22832904	ss472054949	rs200059112
22832904	ss472054956	rs201058425
22832904	ss472054950	rs144930522
22832904	ss472054951	rs143001928
22832904	ss472054952	rs199803466
22832904	ss472054942	rs201472757
22832904	ss472054943	rs148797477
22832904	ss472054941	rs200575150
22832904	ss472054954	rs192753677
22832904	ss472054948	rs201900567
22832904	ss472054953	rs191779973
22832904	ss472054947	rs200516494
22832904	ss472054946	rs199939899
22543114	DRD4 VNTR polymorphism	48bp_VNTR
22532702	snp8nrg433e1006	SNP8NRG433E1006
22520017	5-HTTLPR	5HTTLPR
22454241	5-HTTLPR	5HTTLPR
22448230	NCBI36:146761762 c.1894T>C	rs754697517
22448230	NCBI36:146797080 c.3040C>T	rs761033890
22448230	NCBI36:146797083 c.3043C>G	rs145345975
22448230	NCBI36:146392538 c.192G>A	rs763709415
22448230	NCBI36:146720445 c.1524T>C	rs368772965
22448230	NCBI36:146796722 c.2682A>G	rs772382333
22448230	NCBI36:146392734 c.388A>G	rs374592397
22448230	NCBI36:146522303 c.827A>C	rs192397712
22448230	NCBI36:146715228 c.1336G>A	rs747434107
22448230	NCBI36:146749759 c.1643C>T	rs201399008
22448230	NCBI36:146522307 c.831C>T	rs753282024
22448230	NCBI36:146762277 c.2409C>T	rs760767162
22448230	NCBI36:146797007 c.2967G>T	rs758333023
22212732	Val158Met	rs4680
22212732	Ser9Gly	rs6280
22212732	-1019C>G	rs6295
22212732	His452Tyr	rs6314
22212732	102C>T	rs6313
22212732	-759C>T	rs3813929
22212732	3435C>T	rs1045642
22212732	L/S	5HTTLPR
22203087	DRD4_120bp_repeat	120bp_repeat
22203087	DRD4_48bp_VNTR	48bp_VNTR
21981786	120bpTR	120bp_repeat
21964390	5HTTLPR	5HTTLPR
21937795	-2548A / G	rs7799039
21908796	5HTTLPR	5HTTLPR
21850710	hg19:3:196921360	rs1802668
21823169	DBH_19bp_Indel	19bp_Indel
21239144	hg18:chr15:82073104	rs72760399
21239144	hg18:chr15:82080846	rs72760400
21239144	hg18:chr15:82081476	rs72760402
21239144	hg18:chr15:82113329	rs112346922
21239144	hg18:chr15:82114757	rs73450460
21239144	hg18:chr15:82130771	rs74249872
21239144	hg18:chr15:82132499	rs72761824
21239144	hg18:chr15:82133049	rs72761825
21239144	hg18:chr15:82133112	rs78701790
21239144	hg18:chr15:82135694	rs74249873
21239144	hg18:chr15:82140390	rs74679101
21239144	hg18:chr15:82140398	rs75549342
21239144	hg18:chr15:82143096	rs72761831
21239144	hg18:chr15:82144650	rs77262585
21239144	hg18:chr15:82152751	rs76090427
21239144	hg18:chr15:82157845	rs112843856
21239144	hg18:chr15:82180873	rs78838378
21239144	hg18:chr15:82189376	rs77619412
21239144	hg18:chr15:82191625	rs113408685
21239144	hg18:chr15:82197262	rs77327620
21239144	hg18:chr15:82197537	rs72746905
21239144	hg18:chr15:82198751	rs72746908
21239144	hg18:chr15:82201192	rs74793148
21239144	hg18:chr15:82201463	rs74467360
21239144	hg18:chr15:82204197	rs77291928
21239144	hg18:chr15:82207865	rs74718275
21239144	hg18:chr15:82211028	rs79046244
21239144	hg18:chr15:82216081	rs117433328
21239144	hg18:chr15:82242408	rs74767513
21239144	hg18:chr15:82269851	rs74816874
21239144	hg18:chr15:82285145	rs117138192
21239144	hg18:chr15:82300169	rs72746969
21239144	hg18:chr15:82301898	rs72746971
21239144	hg18:chr15:82309715	rs72746976
21239144	hg18:chr15:82315883	rs74199046
21239144	hg18:chr15:82319063	rs72746979
21239144	hg18:chr15:82319749	rs72746980
21239144	hg18:chr15:82334647	rs79548879
21239144	hg18:chr15:82340640	rs72746989
21239144	hg18:chr15:82344418	rs72746992
21239144	hg18:chr15:82345016	rs112182320
21239144	hg18:chr15:82346395	rs68014551
21239144	hg18:chr15:82357532	rs78494571
21239144	hg18:chr15:82383073	rs76343395
21239144	hg18:chr15:82404412	rs117451367
21239144	hg18:chr15:82446052	rs72748648
21239144	hg18:chr15:82452294	rs67389173
21239144	hg18:chr15:82453215	rs72748650
21239144	hg18:chr15:82453821	rs72748651
21239144	hg18:chr15:82459280	rs72748652
21239144	hg18:chr15:82463022	rs72748654
21239144	hg18:chr15:82495376	rs72748659
21239144	hg18:chr15:82508597	rs118025612
21239144	hg18:chr15:82524599	rs72748665
21239144	hg18:chr15:82526392	rs72748666
21239144	hg18:chr15:82526712	rs72748667
21239144	hg18:chr15:82526865	rs116846867
21239144	hg18:chr15:82526873	rs115500838
21239144	hg18:chr15:82530198	rs72748669
21239144	hg18:chr15:82548266	rs72748670
21239144	hg18:chr15:82551917	rs112695136
21239144	hg18:chr15:82562253	rs111645810
21239144	hg18:chr15:82569104	rs116979211
21239144	hg18:chr15:82569718	rs72748675
21239144	hg18:chr15:82579812	rs117360276
21239144	hg18:chr15:82580600	rs116843644
21239144	hg18:chr15:82592529	rs72748684
21239144	hg18:chr15:82594937	rs72748686
21239144	hg18:chr15:82604656	rs72748691
21239144	hg18:chr15:82606447	rs118023314
21239144	hg18:chr15:82609846	rs77238978
21239144	hg18:chr15:82616071	rs113246297
21239144	hg18:chr15:82623487	rs72748698
21239144	hg18:chr15:82720879	rs117537353
21239144	hg18:chr15:82720909	rs116936858
21239144	hg18:chr15:82735679	rs113078939
21239144	hg18:chr15:82736593	rs4076702
21239144	hg18:chr15:82737281	rs117507021
21239144	hg18:chr15:82737292	rs113031444
21239144	hg18:chr15:82740552	rs3825874
21239144	hg18:chr15:82742419	rs78850867
21239144	hg18:chr15:82743538	rs78174010
21239144	hg18:chr15:82744136	rs111700610
21239144	hg18:chr15:82745659	rs75661318
21239144	hg18:chr15:82745779	rs111765714
21239144	hg18:chr15:82875980	rs116163737
21239144	hg18:chr15:82883325	rs79416421
21239144	hg18:chr15:82892079	rs72750829
21239144	hg18:chr15:82892178	rs113900391
21239144	hg18:chr15:82898733	rs116665699
21239144	hg18:chr15:82907532	rs67669752
21239144	hg18:chr15:82916645	rs72750837
21239144	hg18:chr15:82928403	rs77171777
21239144	hg18:chr15:82947424	rs67152013
21239144	hg18:chr15:82981804	rs72750865
21239144	hg18:chr15:82983626	rs117447476
21239144	hg18:chr15:82994266	rs72750873
21239144	hg18:chr15:82999354	rs66810580
21234898	SNP8NRG221132	rs73235619
21234898	SNP8NRG221533	rs35753505
21234898	SNP8NRG241930	rs62510682
21234898	SNP8NRG243177	rs6994992
21216474	DRD4_uVNTR	48bp_VNTR
21183226	G-1002A	rs7160195
21158679	I/D polymorphism	rs4646994
21129438	C270T (rs2030324/rs56164415)	rs56164415
21129438	G-712A	712G/A
21041834	ss250607852	rs139591910
21041834	ss250607853	rs145154359
21041834	ss250607854	rs150500689
21041834	ss250607855	rs139468141
21041834	ss250607856	rs78202770
21041834	ss250607857	rs145432562
21041834	ss250607858	rs141343989
21041834	ss250607859	rs143835330
21041834	ss250607860	rs146809556
21041834	ss250607861	rs140582792
21041834	ss250607862	rs143716563
21041834	ss252863894	rs140725416
21041834	ss252863895	rs150028142
21041834	ss252863896	rs145366861
21041834	ss252863897	rs149160192
21041834	ss252863898	rs143309901
20714340	DRD4_exon3_VNTR	48bp_VNTR
20638435	C270T (rs2030324/rs56164415)	rs56164415
20583903	e2/3/4	e2/3/4
20397838	5HTTLPR	5HTTLPR
20347265	ss178077466	rs112546602
20347265	ss178077473	rs111424617
20347265	ss178077479	rs75335527
20347265	ss178077483	rs112439044
20347265	ss178077487	rs113168623
20347265	ss178077491	rs111914249
20347265	ss178077495	rs11671784
20347265	ss178077499	rs895819
20347265	ss178077503	rs112297584
20347265	ss178077507	rs113162007
20347265	ss178077510	rs111408496
20347265	ss178077515	rs112706699
20347265	ss178077519	rs77725014
20347265	ss178077523	rs112472213
20195292	-759CT	rs3813929
20087404	C270T	rs56164415
27326153	Arg399Gln	rs25487
27326153	G1002A	rs7160195
27078154	e2/e3/e4	e2/3/4
26953012	Indel	19bp_Indel
26812280	kgp16579772	rs77822905
26812280	kgp122326	rs56005991
26812280	kgp865883	rs76703096
26812280	kgp16604810	rs114178701
26812280	kgp7930962	rs632903
26812280	kgp11480837	rs1885884
26812280	kgp7927669	rs17359763
26812280	kgp10358040	rs73475716
26812280	kgp8767056	rs9567743
26812280	kgp16644510	rs6304
27433850	5HTTLPR	5HTTLPR
26714269	hg19:chr1:68649290-68649291	rs766477953
26714269	hg19:chr1:71533337-71533338	rs776722712
26714269	hg19:chr1:110141606-110141607	rs769711717
26714269	hg19:chr1:172113791-172113792	rs368647987
26714269	hg19:chr1:176998489-176998490	rs373579999
26714269	hg19:chr1:193105624-193105625	rs368871277
26714269	hg19:chr2:180725700-180725701	rs576731703
26714269	hg19:chr3:44155857-44155858	rs539744378
26714269	hg19:chr4:115577886-115577887	rs778997329
26714269	hg19:chr5:58999417-58999418	rs778737433
26714269	hg19:chr6:52009245-52009246	rs566381834
26714269	hg19:chr7:126698185-126698186	rs770921421
26714269	hg19:chr7:129410206-129410207	rs777296542
26714269	hg19:chr7:136587876-136587877	rs760566592
26714269	hg19:chr8:41517930-41517931	rs547547824
26714269	hg19:chr8:135817226-135817227	rs760066664
26714269	hg19:chr9:97848150-97848151	rs561114093
26714269	hg19:chr10:91352331-91352332	rs751662833
26714269	hg19:chr10:91352379-91352380	rs574527549
26714269	hg19:chr11:64658940-64658941	rs749398808
26714269	hg19:chr12:49048283-49048284	rs769429804
26714269	hg19:chr12:79812960-79812961	rs532778187
26714269	hg19:chr13:92003509-92003510	rs752994578
26714269	hg19:chr14:101348184-101348185	rs765310455
26714269	hg19:chr14:101491374-101491375	rs747419472
26714269	hg19:chr14:101506164-101506165	rs560585505
26714269	hg19:chr14:101506285-101506286	rs557769360
26714269	hg19:chr14:101522670-101522671	rs532814533
26714269	hg19:chr14:101528539-101528540	rs568041567
26714269	hg19:chr14:101530728-101530729	rs543683941
26714269	hg19:chr14:102026767-102026768	rs768792556
26714269	hg19:chr15:89151215-89151216	rs550694966
26714269	hg19:chr15:89911354-89911355	rs767413079
26714269	hg19:chr16:56892554-56892555	rs781633538
26714269	hg19:chr19:10928013-10928014	rs567590978
26714269	hg19:chr19:10928054-10928055	rs771667110
26714269	hg19:chr19:52196253-52196254	rs568898088
26714269	hg19:chr22:22007633-22007634	rs72631822
26714269	hg19:chrX:49773299-49773300	rs782795369
26555645	hg19:chr2:166198966	rs866975408
22504458	5HTTLPR	5HTTLPR
22388157	ss470259352	rs201838898
21853134	build36:chr19:55125979	rs150212158
21853134	build36:chr19:55127811	rs147582462
21853134	build36:chr1:229896606	rs143796295
21853134	build36:chr1:230211362	rs115112816
21853134	build36:chr11:124827464	rs112732577
21853134	build36:chr16:15692550	rs113493697
21853134	build36:chr17:8311052	rs138529114
21853134	build36:chr1:66485784	rs75398902
21853134	build36:chr1:66607183	rs114211692
21853134	build36:chr1:66610664	rs79722858
21853134	build36:chr2:238902585	rs138469421
21853134	build36:chr17:1250208	rs150032319
21853134	build36:chr17:1250195	rs139532375
21853134	build36:chr10:64084647	rs140515522
21853134	build36:chr10:63889533	rs150466479
21853134	build36:chr10:63889538	rs137933453
21853134	build36:chr10:64100025	rs74796802
21559497	chr12:13607475	rs200255226
21559497	chr12:13608383	rs200265732
21559497	chr12:13910220	rs150070901
21559497	chr12:13910396	rs367543147
21559497	chr16:9764547	rs774039446
21559497	chr16:9765018	rs757351084
21559497	chr16:9765075	rs145063086
21559497	chr16:9765370	rs377152953
21559497	chr16:9765537	rs760885908
21559497	chr16:9765674	rs61758995
21559497	chr16:9765724	rs879255358
21559497	chr16:9765776	rs142053517
21559497	chr16:10181694	rs751198815
21559497	chr17:7034774	rs147232488
21559497	chr17:7037070	rs368908045
21559497	chr17:7037743	rs200857735
21559497	chrX:69637517	rs147529255
21559497	chr4:158462121	rs140170280
21559497	chr6:146667562	rs112817798
21559497	chr6:146715264	rs151255685
21559497	chr6:146749759	rs201399008
21559497	chr6:146749805	rs372316073
21559497	chr6:146796766	rs141525895
21559497	chr6:146797246	rs79336287
21559497	chr5:153034391	rs771987779
21559497	chr5:153046060	rs141729679
21559497	chr3:198277060	rs148283553
21559497	chr3:198280487	rs74674649
21559497	chr3:198302285	rs141544348
21559497	chr3:198330775	rs143253568
21559497	chr3:198351484	rs760676689
21559497	chr3:198405802	rs527829647
21559497	chr3:198494006	rs199887410
21559497	chr3:198494062	rs373055195
21559497	chr11:82860351	rs146333277
21559497	chr11:82872857	rs769551474
21559497	chr11:83022011	rs149941661
21559497	chr11:83705649	rs557645711
21559497	chr11:83705799	rs377327814
21559497	chr6:146762053	rs41305288
21559497	chr3:198255910	rs34492126
21559497	chr3:198292325	rs35430440
20957647	ss109161675	rs62331115
7810584	DRD4_48bpVNTR (exon3)	48bp_VNTR
7860086	DRD4_48bpVNTR (exon3)	48bp_VNTR
7944879	DRD4_48bpVNTR (exon3)	48bp_VNTR
8095590	DRD4_48bpVNTR (exon3)	48bp_VNTR
8103294	DRD4_48bpVNTR (exon3)	48bp_VNTR
8525796	APOE_e2/3/4	e2/3/4
8546161	DRD4_48bpVNTR (exon3)	48bp_VNTR
8655141	HTR2A_C516T	rs6305
8723056	APOE_e2/3/4	e2/3/4
8787841	APOE_e2/3/4	e2/3/4
8825901	DRD4_48bpVNTR (exon3)	48bp_VNTR
8832195	APOE_e2/3/4	e2/3/4
8840393	APOE_e2/3/4	e2/3/4
8908411	DRD4_48bpVNTR (exon3)	48bp_VNTR
8925253	DBH_19bp-indel	19bp_Indel
8959285	DRD4_48bpVNTR (exon3)	48bp_VNTR
9088883	DRD4_48bpVNTR (exon3)	48bp_VNTR
9097961	DRD2_-241A/G	rs1799978
9099418	APOE_e2/3/4	e2/3/4
9172167	APOE_e2/3/4	e2/3/4
9232215	APOE_e2/3/4	e2/3/4
9259377	DRD4_48bpVNTR (exon3)	48bp_VNTR
9259385	APOE_e2/3/4	e2/3/4
9270908	APOE_e2/3/4	e2/3/4
9276194	DRD4_48bpVNTR (exon3)	48bp_VNTR
9280166	APOE_e2/3/4	e2/3/4
9285964	HTR2C_G68C	rs6318
9353244	DRD4_48bpVNTR (exon3)	48bp_VNTR
9427344	APOE_e2/3/4	e2/3/4
9470136	APOE_e2/3/4	e2/3/4
9549778	APOE_e2/3/4	e2/3/4
9572600	APOE_e2/3/4	e2/3/4
9603609	5-HTTLPR	5HTTLPR
9684917	5-HTTLPR	5HTTLPR
9848084	5-HTTLPR	5HTTLPR
9861638	5-HTTLPR	5HTTLPR
10087458	APOE_e2/3/4	e2/3/4
10206244	APOE_e2/3/4	e2/3/4
10490704	DRD4_48bpVNTR (exon3)	48bp_VNTR
10572340	APOE_e2/3/4	e2/3/4
10581481	DRD4_48bpVNTR (exon3)	48bp_VNTR
10581481	5-HTTLPR	5HTTLPR
10673774	5-HTTLPR	5HTTLPR
10889553	DRD4_48bpVNTR (exon3)	48bp_VNTR
10940761	APOE_e2/3/4	e2/3/4
10962219	5-HTTLPR	5HTTLPR
10994644	APOE_e2/3/4	e2/3/4
11104846	APOE_e2/3/4	e2/3/4
11140333	HTR2C_G68C	rs6318
11166082	5-HTTLPR	5HTTLPR
11317220	5-HTTLPR	5HTTLPR
11326299	APOE_e2/3/4	e2/3/4
11353451	DRD4_48bpVNTR (exon3)	48bp_VNTR
11748362	APOE_e2/3/4	e2/3/4
11803453	5-HTTLPR	5HTTLPR
12086229	APOE_e2/3/4	e2/3/4
12145742	SNP8NRG221132	rs73235619
12145742	SNP8NRG241930	rs62510682
12145742	SNP8NRG433E1006	SNP8NRG433E1006
12223255	DRD4_48bpVNTR (exon3)	48bp_VNTR
12470124	CHRNA7_-46G/T	rs145180415
12470124	CHRNA7_-86C/T	rs149637464
12478479	SNP8NRG221132	rs73235619
12478479	SNP8NRG241930	rs62510682
12478479	SNP8NRG433E1006	SNP8NRG433E1006
12497608	DRD4_48bpVNTR (exon3)	48bp_VNTR
12532038	HTR2C_G68C	rs6318
12555232	DBH_19bp-indel	19bp_Indel
12582974	5-HTTLPR	5HTTLPR
12707931	5-HTTLPR	5HTTLPR
12707932	APOE_e2/3/4	e2/3/4
12711403	5-HTTLPR	5HTTLPR
12824740	5-HTTLPR	5HTTLPR
12837518	APOE_e2/3/4	e2/3/4
12837526	BDNF_-270C/T	rs56164415
13129656	APOE_e2/3/4	e2/3/4
14569275	CHRNA7_-86C/T	rs149637464
14569275	CHRNA7_-92A/G	rs111910242
14623369	BDNF_-270C/T	rs56164415
14699424	SNP8NRG241930	rs62510682
14699424	SNP8NRG433E1006	SNP8NRG433E1006
14729827	SNP8NRG241930	rs62510682
14755438	DRD4_48bpVNTR (exon3)	48bp_VNTR
14755448	DRD4_48bpVNTR (exon3)	48bp_VNTR
14966480	SNP8NRG241930	rs62510682
15007393	SNP8NRG241930	rs62510682
15048655	5-HTTLPR	5HTTLPR
15167695	HTR2C_C759T	rs3813929
15197397	SNP8NRG241930	rs62510682
15221639	APOE_e2/3/4	e2/3/4
15248869	SNP8NRG241930	rs62510682
15274028	ss5608036	rs4252202
15274028	ss5608037	rs4252203
15274028	ss5608039	rs4252205
15274028	ss5608040	rs4252206
15274028	ss5608041	rs4252207
15274028	ss5608042	rs4252208
15526143	BDNF_-270C/T	rs56164415
15545978	SNP8NRG103492	SNP8NRG103492
15545978	SNP8NRG157556	SNP8NRG157556
15545978	SNP8NRG221132	rs73235619
15545978	SNP8NRG241930	rs62510682
15545978	SNP8NRG433E1006	SNP8NRG433E1006
15545978	SNP8NRG444511	rs13268724
15567073	BDNF_-270C/T	rs56164415
15567085	DRD4_48bpVNTR (exon3)	48bp_VNTR
15572182	5-HTTLPR	5HTTLPR
15627807	5-HTTLPR	5HTTLPR
15638952	5-HTTLPR	5HTTLPR
15719154	ADORA2A_1976T/C	rs5751876
15893580	5-HTTLPR	5HTTLPR
15900221	BDNF_-270C/T	rs56164415
15916716	5-HTTLPR	5HTTLPR
15949651	BDNF_-270C/T	rs56164415
15992519	ss16339163	rs11568171
15992519	ss16339168	rs11568176
15992519	ss16339182	rs11568190
16082508	5-HTTLPR	5HTTLPR
16091861	IL2_330T/G	rs2069762
16219118	SNP8NRG221132	rs73235619
16219118	SNP8NRG241930	rs62510682
16219118	SNP8NRG433E1006	SNP8NRG433E1006
16252073	5-HTTLPR	5HTTLPR
16326006	SNP8NRG241930	rs62510682
16380905	SNP8NRG221132	rs73235619
16380905	SNP8NRG241930	rs62510682
16483744	SNP8NRG241930	rs62510682
16526041	SNP8NRG241930	rs62510682
16581172	BDNF_-270C/T	rs56164415
16638076	SNP8NRG221132	rs73235619
16638076	SNP8NRG241930	rs62510682
16649215	BDNF_-270C/T	rs56164415
16649215	BDNF_712G/A	712G/A
16720801	APOE_e2/3/4	e2/3/4
16741916	BDNF_-270C/T	rs56164415
16750903	PPP1R1B_1238delG	rs576587560
16750903	PPP1R1B_2036C/G	rs4795390
16829780	DRD4_48bpVNTR (exon3)	48bp_VNTR
16887146	DRD4_48bpVNTR (exon3)	48bp_VNTR
16940976	SNP8NRG221132	rs73235619
16940976	SNP8NRG241930	rs62510682
17033632	SNP8NRG221132	rs73235619
17033632	SNP8NRG241930	rs62510682
17083920	5-HTTLPR	5HTTLPR
17289348	BDNF_-270C/T	rs56164415
17291660	5-HTTLPR	5HTTLPR
17300918	SNP8NRG221132	rs73235619
17408693	SNP8NRG241930	rs62510682
17503451	SNP8NRG221132	rs73235619
17503451	SNP8NRG241930	rs62510682
17503472	DBH_19bp-indel	19bp_Indel
17657171	DRD4_48bpVNTR (exon3)	48bp_VNTR
17669628	BDNF_-270C/T	rs56164415
17766091	ss35528972	rs28897668
17766091	ss35528973	rs28897669
17766091	ss35528974	rs28897670
17822780	DRD4_48bpVNTR (exon3)	48bp_VNTR
17886257	5-HTTLPR	5HTTLPR
17978319	CHRNA7_-86C/T	rs149637464
18164902	APOE_e2/3/4	e2/3/4
18198266	SNP8NRG221132	rs73235619
18198266	SNP8NRG241930	rs62510682
18198266	SNP8NRG433E1006	SNP8NRG433E1006
18282690	SNP8NRG241930	rs62510682
18466881	SNP8NR221533	rs35753505
18466881	SNP8NRG224932	SNP8NRG224932
18466881	SNP8NRG241930	rs62510682
18466881	SNP8NRG243177	rs6994992
18466881	SNP8NRG433E1006	SNP8NRG433E1006
18628679	BDNF_-270C/T	rs56164415
18704261	SNP8NRG241930	rs62510682
19059448	5-HTTLPR	5HTTLPR
19092778	DRD4_48bpVNTR (exon3)	48bp_VNTR
19181484	CHRNA7_-46G/T	rs145180415
19181484	CHRNA7_-86C/T	rs149637464
19184335	SNP8NRG221132	rs73235619
19406621	BDNF_-270C/T	rs56164415
19439994	SNP8NRG221533	rs35753505
19439994	SNP8NRG241930	rs62510682
19573260	5-HTTLPR	5HTTLPR
19652122	SNP8NRG221132	rs73235619
19652122	SNP8NRG241930	rs62510682
19652122	SNP8NRG433E1006	SNP8NRG433E1006
19713975	5-HTTLPR	5HTTLPR
19752580	APOE_e2/3/4	e2/3/4
19782967	SNP8NRG221132	rs73235619
19937977	SNP8NRG221132	rs73235619
19937977	SNP8NRG241930	rs62510682
19944402	ss136295018	rs80272845
19944402	ss136295050	rs62447267
19944402	ss136295062	rs74971107
19944402	ss136295090	rs74644650
19944402	ss136295106	rs78850060
19944402	ss136295122	rs55974693
19944766	5-HTTLPR	5HTTLPR
20016224	DRD4_48bpVNTR (exon3)	48bp_VNTR
20040103	DRD4_48bpVNTR (exon3)	48bp_VNTR
20061032	SNP8NRG221132	rs73235619
20061032	SNP8NRG222662	SNP8NRG222662
20061032	SNP8NRG241930	rs62510682
20102668	SNP8NRG241930	rs62510682
20368704	ss177930705	rs61739291
20463630	CHRNA7_-86C/T	rs149637464
20468059	5-HTTLPR	5HTTLPR
20964956	APOE_e2/3/4	e2/3/4
Howard, 1995	APOE_e2/3/4	e2/3/4
Nakamura, 1995	DRD4_48bpVNTR (exon3)	48bp_VNTR
