# Supplementary material for: The schizophrenia genetics knowledgebase: a comprehensive update of findings from candidate gene studies
Source: Transl Psychiatry. 2019 Aug 27;9:205. doi: 10.1038/s41398-019-0532-4 (PMC6711957; doi:10.1038/s41398-019-0532-4)
Supplement: Supplementary file 11 — Table S4 [file 41398_2019_532_MOESM11_ESM.xls]

## Sheet: Sheet1
Table S4. Reference table of ethnicity ancestry
Original records in publications	Uniformed SubPop	Uniformed MainPop
Xhosa African	Xhosa African	African
Chinese	Chinese	Asian
Japanese	Japanese	Asian
Korean	Korean	Asian
Thai	Thailand	Asian
White ethnicity	/	Caucasian
Jewish	/	Caucasian
Ashkenazi Jewish	/	Caucasian
Ashkenazi	/	Caucasian
White	/	Caucasian
Armenian population	Armenia	Caucasian
Armenian	Armenia	Caucasian
Armenia	Armenia	Caucasian
Minsk, Belarus	Belarus	Caucasian
Belgium	Belgium	Caucasian
Bosnia and Herzegovina	Bosnia and Herzegovina	Caucasian
Brazilian, European-derived	Brazil	Caucasian
Caucasian of French-Canadian ancestry, Eastern Quebec	Canada	Caucasian
Rijeka, Croatia	Croatia	Caucasian
City Croatia	Croatia	Caucasian
Popovaca, Croatia	Croatia	Caucasian
Croatian	Croatia	Caucasian
Croatia	Croatia	Caucasian
Czech	Czech Republic	Caucasian
Denmark	Denmark	Caucasian
Danish ancestry	Denmark	Caucasian
Copenhagen	Denmark	Caucasian
Danish	Denmark	Caucasian
English, Irish, Scottish, or Welsh	European	Caucasian
White and Non-white Europeans	European	Caucasian
European	European	Caucasian
Finland	Finland	Caucasian
Finnish	Finland	Caucasian
German	Germany	Caucasian
Germany	Germany	Caucasian
Greece	Greece	Caucasian
Icelandic	Iceland	Caucasian
Ireland	Ireland	Caucasian
Irish	Ireland	Caucasian
Arab Israeli	Israel	Caucasian
Israeli	Israel	Caucasian
Israeli Jewish	Israel	Caucasian
Arab-Israeli	Israel	Caucasian
Jewish, Israeli	Israel	Caucasian
Milan, Italy	Italy	Caucasian
Italy	Italy	Caucasian
Italian	Italy	Caucasian
Riga, Latvia	Latvia	Caucasian
Netherland	Netherlands	Caucasian
Netherlands	Netherlands	Caucasian
Oslo, Norway	Norway	Caucasian
Norwegian	Norway	Caucasian
Polish	Poland	Caucasian
Romanian	Romania	Caucasian
Russians	Russian	Caucasian
Tatar and Russian	Russian	Caucasian
Saint Petersburg	Russian	Caucasian
Russian	Russian	Caucasian
Scandinavian	Scandinavia	Caucasian
Serbia	Serbia	Caucasian
Belgrade, Serbia	Serbia	Caucasian
Serbian	Serbia	Caucasian
Slovenian	Slovenia	Caucasian
Slovenia	Slovenia	Caucasian
European descent Afrikaner population from South Africa	South Africa	Caucasian
Spain	Spain	Caucasian
Spanish	Spain	Caucasian
European origin from Spain	Spain	Caucasian
Galicia/Northwest Spain	Spain	Caucasian
Stockholm	Sweden	Caucasian
Swedish	Sweden	Caucasian
Sweden	Sweden	Caucasian
Switzerland	Switzerland	Caucasian
Tunisian	Tunisia	Caucasian
southeast London	UK	Caucasian
UK	UK	Caucasian
White UK	UK	Caucasian
European Americans	USA	Caucasian
Ashkenazi Jewish, USA	USA	Caucasian
Australia	Australia	Other/Mixed
Indian Bengalee population	Bengalee population, North India	Other/Mixed
Brazil	Brazil	Other/Mixed
Brazilian	Brazil	Other/Mixed
Toronto	Canada	Other/Mixed
Canadian	Canada	Other/Mixed
Canada	Canada	Other/Mixed
Costa Rica	Costa Rica	Other/Mixed
Costa Rica Central Valley	Costa Rica	Other/Mixed
Eastern Indian	Eastern Indian	Other/Mixed
Egypt	Egypt	Other/Mixed
Egyptian	Egypt	Other/Mixed
India	India	Other/Mixed
Indian	India	Other/Mixed
south-west of Iran	Iran	Other/Mixed
Iran	Iran	Other/Mixed
Iranian	Iran	Other/Mixed
Malay population	Malaysia	Other/Mixed
Malay	Malaysia	Other/Mixed
Malaysian	Malaysia	Other/Mixed
Mexican	Mexica	Other/Mixed
North Indian	North Indian	Other/Mixed
Pakistan	Pakistan	Other/Mixed
Qatari	Qatar	Other/Mixed
Riyadh	Saudi Arabia	Other/Mixed
Saudis	Saudi Arabia	Other/Mixed
Saudi	Saudi Arabia	Other/Mixed
Saudi Arabian	Saudi Arabia	Other/Mixed
Puducherry, South India	South Indian	Other/Mixed
Tamil	South Indian	Other/Mixed
Bangalore	South Indian	Other/Mixed
South Indian	South Indian	Other/Mixed
Syrian	Syria	Other/Mixed
Arab-Syrian	Syria	Other/Mixed
Arab Syrian (Syria)	Syria	Other/Mixed
Turkish Population	Turkey	Other/Mixed
Turkish	Turkey	Other/Mixed
Turkey	Turkey	Other/Mixed
Turkish population	Turkey	Other/Mixed
US	USA	Other/Mixed
USA	USA	Other/Mixed
USA and Canada	USA and Canada	Other/Mixed
Venezuela	Venezuela	Other/Mixed
