# Supplementary material for: The schizophrenia genetics knowledgebase: a comprehensive update of findings from candidate gene studies
Source: Transl Psychiatry. 2019 Aug 27;9:205. doi: 10.1038/s41398-019-0532-4 (PMC6711957; doi:10.1038/s41398-019-0532-4)
Supplement: Supplementary file 12 — Table S5 [file 41398_2019_532_MOESM12_ESM.xls]

## Sheet: Sheet1
Table S5. Studies having overlapped samples for the same SNP
PubMed ID	Year	Author					Genotyped SNP
22584866	2012	Ma	Asian	Chinese	976	1043	rs10489202
26899211	2016	Xiao	Asian	Chinese	976	1043	rs10489202
26899211	2016	Xiao	Asian	Japanese	1032	993	rs10489202
24888570	2014	Saito	Asian	Japanese	1032	993	rs10489202
26728569	2016	Guan	Asian	Chinese	1440	1508	rs10489202
26899211	2016	Xiao	Asian	Chinese	1471	1528	rs10489202
21146959	2011	Li	Asian	Chinese	1065	1122	rs10807187
20036297	2009	Li	Asian	China	1065	1122	rs10807187
27561148	2016	Zhang	Asian	Chinese	844	1043	rs10835210
26603468	2016	Zhang	Asian	Chinese	844	1043	rs10835210
22584866	2012	Ma	Asian	Chinese	976	1043	rs11038167
26899211	2016	Xiao	Asian	Chinese	976	1043	rs11038167
26899211	2016	Xiao	Asian	Japanese	1032	993	rs11038167
24888570	2014	Saito	Asian	Japanese	1032	993	rs11038167
26728569	2016	Guan	Asian	Chinese	1440	1508	rs11038167
26899211	2016	Xiao	Asian	Chinese	1471	1528	rs11038167
22584866	2012	Ma	Asian	Chinese	976	1043	rs11038172
26899211	2016	Xiao	Asian	Chinese	976	1043	rs11038172
26899211	2016	Xiao	Asian	Japanese	1032	993	rs11038172
24888570	2014	Saito	Asian	Japanese	1032	993	rs11038172
26728569	2016	Guan	Asian	Chinese	1440	1508	rs11038172
26899211	2016	Xiao	Asian	Chinese	1471	1528	rs11038172
26324334	2015	Yamada	Asian	Japanese	1518	1784	rs1150739
26324334	2015	Yamada	Asian	Japanese	1518	1784	rs1150739
26324334	2015	Yamada	Asian	Japanese	1518	1784	rs1150758
26324334	2015	Yamada	Asian	Japanese	1518	1784	rs1150758
21146959	2011	Li	Asian	Chinese	1036	1111	rs11759115
20036297	2009	Li	Asian	China	1036	1111	rs11759115
21146959	2011	Li	Asian	Chinese	1040	1132	rs12191311
20036297	2009	Li	Asian	China	1040	1132	rs12191311
27561148	2016	Zhang	Asian	Chinese	843	1043	rs12273539
26603468	2016	Zhang	Asian	Chinese	843	1043	rs12273539
22584866	2012	Ma	Asian	Chinese	976	1043	rs1233710
26899211	2016	Xiao	Asian	Chinese	976	1043	rs1233710
26899211	2016	Xiao	Asian	Japanese	1032	993	rs1233710
24888570	2014	Saito	Asian	Japanese	1032	993	rs1233710
26728569	2016	Guan	Asian	Chinese	1440	1508	rs1233710
26899211	2016	Xiao	Asian	Chinese	1471	1528	rs1233710
22584866	2012	Ma	Asian	Chinese	976	1043	rs1488935
26899211	2016	Xiao	Asian	Chinese	976	1043	rs1488935
26899211	2016	Xiao	Asian	Japanese	1032	993	rs1488935
24888570	2014	Saito	Asian	Japanese	1032	993	rs1488935
26728569	2016	Guan	Asian	Chinese	1440	1508	rs1488935
26899211	2016	Xiao	Asian	Chinese	1471	1528	rs1488935
19181484	2009	Stephens	African	USA	363	99	rs149637464
19181484	2009	Stephens	Caucasian	USA	363	99	rs149637464
22584866	2012	Ma	Asian	Chinese	976	1043	rs1635
26899211	2016	Xiao	Asian	Chinese	976	1043	rs1635
26899211	2016	Xiao	Asian	Japanese	1032	993	rs1635
24888570	2014	Saito	Asian	Japanese	1032	993	rs1635
26728569	2016	Guan	Asian	Chinese	1440	1508	rs1635
26899211	2016	Xiao	Asian	Chinese	1471	1528	rs1635
22584866	2012	Ma	Asian	Chinese	976	1043	rs16887244
26899211	2016	Xiao	Asian	Chinese	976	1043	rs16887244
26899211	2016	Xiao	Asian	Japanese	1032	993	rs16887244
24888570	2014	Saito	Asian	Japanese	1032	993	rs16887244
26728569	2016	Guan	Asian	Chinese	1440	1508	rs16887244
26899211	2016	Xiao	Asian	Chinese	1471	1528	rs16887244
24522021	2013	Lochman	Caucasian	Czech Republic	179	197	rs1800544
22940547	2013	Lochman	Caucasian	Czech Republic	179	197	rs1800544
20716857	2010	Itokawa	Asian	Japanese	50	110	rs1801028
7902708	1993	Itokawa	Asian	Japan	50	110	rs1801028
8723039	1996	Arinami	Asian	Overlaps with Itokawa, 1993	241	469	rs1801028
11304833	2001	Hori	Asian	Japan	241	201	rs1801028
9187010	1997	Verga	Caucasian	Italy	103	97	rs1801028
9514583	1998	Spurlock	Caucasian	Italy	103	96	rs1801028
24535549	2014	Nishi	Asian	Japanese	1149	2742	rs1801133
27810229	2016	Kinoshita	Asian	Japanese	1149	2742	rs1801133
21146959	2011	Li	Asian	Chinese	1057	1110	rs1883901
20036297	2009	Li	Asian	China	1057	1110	rs1883901
27561148	2016	Zhang	Asian	Chinese	844	1042	rs2030324
26603468	2016	Zhang	Asian	Chinese	844	1042	rs2030324
22584866	2012	Ma	Asian	Chinese	976	1043	rs2142731
26899211	2016	Xiao	Asian	Chinese	976	1043	rs2142731
26899211	2016	Xiao	Asian	Japanese	1032	993	rs2142731
24888570	2014	Saito	Asian	Japanese	1032	993	rs2142731
26728569	2016	Guan	Asian	Chinese	1440	1508	rs2142731
26899211	2016	Xiao	Asian	Chinese	1471	1528	rs2142731
22089088	2012	Kim	Asian	Korean	244	350	rs2295814
20687139	2010	Kim	Asian	Korea	244	350	rs2295814
22089088	2012	Kim	Asian	Korean	244	350	rs2297488
20687139	2010	Kim	Asian	Korea	244	350	rs2297488
26324334	2015	Yamada	Asian	Japanese	1518	1784	rs2300825
26324334	2015	Yamada	Asian	Japanese	1518	1784	rs2300825
26324334	2015	Yamada	Asian	Japanese	1518	1784	rs2517512
26324334	2015	Yamada	Asian	Japanese	1518	1784	rs2517512
26324334	2015	Yamada	Asian	Japanese	1518	1784	rs2524227
26324334	2015	Yamada	Asian	Japanese	1518	1784	rs2524227
26324334	2015	Yamada	Asian	Japanese	1518	1784	rs2596560
26324334	2015	Yamada	Asian	Japanese	1518	1784	rs2596560
26324334	2015	Yamada	Asian	Japanese	1518	1784	rs2853950
26324334	2015	Yamada	Asian	Japanese	1518	1784	rs2853950
26324334	2015	Yamada	Asian	Japanese	1518	1784	rs3134942
26324334	2015	Yamada	Asian	Japanese	1518	1784	rs3134942
19673036	2009	Pal	Caucasian	Croatia	103	131	rs37022
21874733	2010	Molnar	Caucasian	Croatia	103	131	rs37022
21146959	2011	Li	Asian	Chinese	1049	1098	rs3846881
20036297	2009	Li	Asian	China	1049	1098	rs3846881
26324334	2015	Yamada	Asian	Japanese	1518	1784	rs3873386
26324334	2015	Yamada	Asian	Japanese	1518	1784	rs3873386
19673036	2009	Pal	Caucasian	Croatia	103	131	rs403636
21874733	2010	Molnar	Caucasian	Croatia	103	131	rs403636
19673036	2009	Pal	Caucasian	Croatia	103	131	rs464049
21874733	2010	Molnar	Caucasian	Croatia	103	131	rs464049
27561148	2016	Zhang	Asian	Chinese	844	1043	rs6265
26603468	2016	Zhang	Asian	Chinese	844	1043	rs6265
24713399	2014	Zakharyan	Caucasian	Armenia	103	105	rs6265
21641949	2011	Zakharyan	Caucasian	Armenia	103	105	rs6265
23113067	2011	Tee	Other/Mixed	Malaysia	261	157	rs6280
21948748	2011	Tee	Other/Mixed	Malaysia	261	216	rs6280
19673036	2009	Pal	Caucasian	Croatia	103	131	rs6869645
21874733	2010	Molnar	Caucasian	Croatia	103	131	rs6869645
21146959	2011	Li	Asian	Chinese	1054	1106	rs6900617
20036297	2009	Li	Asian	China	1054	1106	rs6900617
26324334	2015	Yamada	Asian	Japanese	1518	1784	rs7744001
26324334	2015	Yamada	Asian	Japanese	1518	1784	rs7744001
21146959	2011	Li	Asian	Chinese	1076	1102	rs7769372
20036297	2009	Li	Asian	China	1076	1102	rs7769372
21146959	2011	Li	Asian	Chinese	1068	1121	rs804831
20036297	2009	Li	Asian	China	1068	1121	rs804831
22584866	2012	Ma	Asian	Chinese	976	1043	rs835784
26899211	2016	Xiao	Asian	Chinese	976	1043	rs835784
26728569	2016	Guan	Asian	Chinese	1440	1508	rs835784
26899211	2016	Xiao	Asian	Chinese	1471	1528	rs835784
21146959	2011	Li	Asian	Chinese	1049	1115	rs9462343
20036297	2009	Li	Asian	China	1049	1115	rs9462343
21146959	2011	Li	Asian	Chinese	1052	1115	rs989713
20036297	2009	Li	Asian	China	1052	1115	rs989713
