# Supplementary material for: The schizophrenia genetics knowledgebase: a comprehensive update of findings from candidate gene studies
Source: Transl Psychiatry. 2019 Aug 27;9:205. doi: 10.1038/s41398-019-0532-4 (PMC6711957; doi:10.1038/s41398-019-0532-4)
Supplement: Supplementary file 13 — Table S6 [file 41398_2019_532_MOESM13_ESM.xls]

## Sheet: Sheet1
Table S6. Quality control of allele frequency
SNP	PubMed ID	Cases	Controls	Population	A	Freq study	Freq dbSNP	Revision
rs1011313	26273215	171	171	Asian	T	0.89	0.1746	Allele A & B switched
rs12223186	16936715	158	169	African	A	0.269113	0.7534	Allele A & B switched
rs12223186	19632097	210	210	Caucasian	A	0.364286	0.6332	Allele A & B switched
rs12223186	16936715	175	212	Caucasian	A	0.401809	0.6332	Allele A & B switched
rs12273539	26603468	843	1043	Asian	T	0.830064	0.1538	Allele A & B switched
rs12273539	27561148	843	1043	Asian	T	0.830064	0.1538	Allele A & B switched
rs1415263	16202394	386	440	Caucasian	T	0.636199	0.4284	Allele A & B switched
rs1475069	20071346	483	364	Caucasian	C	0.684179	0.2694	Allele A & B switched
rs1475069	20071346	481	1183	Caucasian	C	0.693209	0.2694	Allele A & B switched
rs1475069	20071346	712	642	Caucasian	C	0.697932	0.2694	Allele A & B switched
rs1475069	20071346	587	11419	Caucasian	C	0.700733	0.2694	Allele A & B switched
rs1475069	20071346	655	661	Caucasian	C	0.703267	0.2694	Allele A & B switched
rs1475069	20071346	84	86	Caucasian	C	0.708824	0.2694	Allele A & B switched
rs1475069	20071346	93	88	Caucasian	C	0.723757	0.2694	Allele A & B switched
rs1475069	20071346	58	146	Caucasian	C	0.801471	0.2694	Allele A & B switched
rs1475069	20071346	123	50	Caucasian	C	0.812139	0.2694	Allele A & B switched
rs1531746	19367581	485	496	Asian	C	0.384302	0.619	Allele A & B switched
rs165728	23332465	577	1013	Asian	C	0.607233	0.374	Allele A & B switched
rs1799913	19158809	185	184	Caucasian	A	0.604336	0.3907	Allele A & B switched
rs1800857	17413443	162	162	Caucasian	C	0.824074	0.1402	Allele A & B switched
rs1800857	19753663	508	1619	Caucasian	C	0.876352	0.1402	Allele A & B switched
rs1800871	19153889	171	169	Caucasian	C	0.367647	0.7604	Allele A & B switched
rs1805502	19158809	184	184	Caucasian	T	0.188859	0.8191	Allele A & B switched
rs1805502	23332465	586	991	Asian	T	0.196893	0.8165	Allele A & B switched
rs1805502	16549338	143	140	Caucasian	T	0.210247	0.8191	Allele A & B switched
rs2020942	19429037	322	282	Asian	G	0.188742	0.9216	Allele A & B switched
rs2218404	15508520	179	179	Asian	G	0.210894	0.8274	Allele A & B switched
rs2218404	18384956	1916	1914	Asian	G	0.215666	0.8274	Allele A & B switched
rs2239547	24888570	1032	993	Asian	T	0.381769	0.6825	Allele A & B switched
rs2391191	23335491	454	480	Asian	A	0.379722	0.626	Allele A & B switched
rs2494732	19931325	282	350	Asian	G	0.314873	0.7341	Allele A & B switched
rs2494732	15522255	507	437	Asian	G	0.328919	0.7341	Allele A & B switched
rs2494732	15263908	547	562	Asian	G	0.340848	0.7341	Allele A & B switched
rs2619522	26273215	171	171	Asian	C	0.825	0.0883	Allele A & B switched
rs2682826	12140778	215	182	Asian	T	0.593199	0.3234	Allele A & B switched
rs27072	23332465	583	998	Asian	A	0.769766	0.255	Allele A & B switched
rs3826029	18198266	1871	2002	Caucasian	C	0.189388	0.8141	Allele A & B switched
rs3826029	19181484	363	99	Caucasian	C	0.205628	0.8141	Allele A & B switched
rs3916965	23335491	454	480	Asian	A	0.39243	0.629	Allele A & B switched
rs3916967	19237267	1774	2092	Asian	G	0.26552	0.626	Allele A & B switched
rs3916970	19237267	1774	2093	Asian	A	0.371347	0.6062	Allele A & B switched
rs4145621	15707951	664	941	Asian	C	0.247975	0.8046	Allele A & B switched
rs4236167	26273215	50	50	Asian	T	0.185	0.6081	Allele A & B switched
rs4305745	15970431	405	401	Asian	G	0.383995	0.5863	Allele A & B switched
rs6356	19491717	834	1471	Caucasian	G	0.373102	0.5974	Allele A & B switched
rs6435660	19367581	455	484	Asian	T	0.0724175	0.9097	Allele A & B switched
rs7341475	21549172	527	527	Asian	A	0.841556	0.0724	Allele A & B switched
rs945713	15707951	664	941	Asian	C	0.279439	0.749	Allele A & B switched
rs947267	23335491	454	480	Asian	C	0.617709	0.3502	Allele A & B switched

## Sheet: Sheet2
	rs10917670	17410640	257	501	Caucasian	A	0.608839	0.4334	Allele A & B switched	0.175439
	rs2030324	26603468	844	1042	Asian	C	0.588017	0.4147	Allele A & B switched	0.173317
	rs2030324	27561148	844	1042	Asian	C	0.588017	0.4147	Allele A & B switched	0.173317
	rs2064430	20071346	588	11454	Caucasian	T	0.528774	0.4374	Allele A & B switched	0.0913743
	rs2064430	20071346	483	367	Caucasian	T	0.531176	0.4374	Allele A & B switched	0.0937765
	rs2064430	20071346	713	641	Caucasian	T	0.549483	0.4374	Allele A & B switched	0.112083
	rs2064430	20071346	657	661	Caucasian	T	0.564492	0.4374	Allele A & B switched	0.127092
	rs2064430	20071346	91	86	Caucasian	T	0.570621	0.4374	Allele A & B switched	0.133221
	rs2064430	20071346	121	49	Caucasian	T	0.585294	0.4374	Allele A & B switched	0.147894
	rs2064430	20071346	84	89	Caucasian	T	0.592486	0.4374	Allele A & B switched	0.155086
	rs2064430	20071346	59	147	Caucasian	T	0.597087	0.4374	Allele A & B switched	0.159687
	rs2234693	22001950	96	131	Asian	C	0.563877	0.3998	Allele A & B switched	0.164077
	rs315952	17610660	414	440	Asian	G	0.366511	0.5556	Allele A & B switched	-0.189089
	rs3741775	17627036	167	168	Caucasian	G	0.595522	0.4414	Allele A & B switched	0.154122
	rs3780103	19048012	858	591	Caucasian	G	0.589027	0.4433	Allele A & B switched	0.145727
	rs3782221	19513863	542	519	Asian	A	0.436852	0.5387	Allele A & B switched	-0.101848
	rs3782221	20605417	343	375	Asian	A	0.452646	0.5387	Allele A & B switched	-0.0860538
	rs3782221	18544180	450	443	Asian	A	0.467525	0.5387	Allele A & B switched	-0.0711748
	rs3916970	17651942	388	367	Asian	A	0.423179	0.6062	Allele A & B switched	-0.183021
	rs3918342	19237267	1773	2092	Asian	T	0.422768	0.5308	Allele A & B switched	-0.108032
	rs6313	12692777	235	344	Caucasian	T	0.610535	0.4364	Allele A & B switched	0.174135
	rs6664618	19350560	418	1003	Caucasian	G	0.446165	0.5726	Allele A & B switched	-0.126435
	rs6664618	19350560	252	288	Caucasian	G	0.446296	0.5726	Allele A & B switched	-0.126304
	rs6664618	19350560	163	175	Caucasian	G	0.446746	0.5726	Allele A & B switched	-0.125854
	rs7631540	19897343	595	596	Asian	C	0.404702	0.5754	Allele A & B switched	-0.170698
	rs7631540	19897343	2080	2177	Asian	C	0.423185	0.5754	Allele A & B switched	-0.152215
	rs9321501	20071346	256	170	Caucasian	C	0.523474	0.4374	Allele A & B switched	0.0860742
	rs9321501	20071346	452	984	Caucasian	C	0.530641	0.4374	Allele A & B switched	0.0932407
	rs9321501	20071346	496	1272	Caucasian	C	0.557692	0.4374	Allele A & B switched	0.120292
	rs951439	14732600	686	687	Caucasian	A	0.596868	0.4344	Allele A & B switched	0.162468
