# Supplementary material for: The schizophrenia genetics knowledgebase: a comprehensive update of findings from candidate gene studies
Source: Transl Psychiatry. 2019 Aug 27;9:205. doi: 10.1038/s41398-019-0532-4 (PMC6711957; doi:10.1038/s41398-019-0532-4)
Supplement: Supplementary file 14 — Table S7 [file 41398_2019_532_MOESM14_ESM.xls]

## Sheet: Sheet1
Table S7. Allele frequency check for SNPs with complementary wild and variant alleles
SNP	PubMed ID	Cases	Controls	Population	A	B	Freq in study	Aasian m	Asian maf	European m	European maf	African m	African maf	Decision
rs1042522	23360829	90	144	Other/Mixed	G	C	0.613248	G	0.4137	G	0.2853	C	0.3313	Excluded from meta-analysis
rs11030101	20638435	54	53	Caucasian	A	T	0.439907	T	0.2649	T	0.4632	T	0.1097	Excluded from meta-analysis
rs11030101	16581172	187	275	Caucasian	A	T	0.453463	T	0.2649	T	0.4632	T	0.1097	Excluded from meta-analysis
rs133068	16741940	103	200	Caucasian	G	C	0.483498	G	0.0208	G	0.3857	G	0.2648	Excluded from meta-analysis
rs133946	19766700	646	622	Caucasian	G	C	0.490142	C	0.3006	G	0.4861	C	0.351	Excluded from meta-analysis
rs2619538	20638435	54	53	Caucasian	A	T	0.464766	T	0.0268	A	0.4513	A	0.3464	Excluded from meta-analysis
rs2619538	18314870	329	171	Caucasian	T	A	0.453	T	0.0268	A	0.4513	A	0.3464	Excluded from meta-analysis
rs2619538	19158809	185	184	Caucasian	T	A	0.429539	T	0.0268	A	0.4513	A	0.3464	Excluded from meta-analysis
rs2619538	19439994	835	1472	Caucasian	T	A	0.47811	T	0.0268	A	0.4513	A	0.3464	Excluded from meta-analysis
rs2619538	20083391	634	776	Caucasian	T	A	0.453191	T	0.0268	A	0.4513	A	0.3464	Excluded from meta-analysis
rs2619538	19800201	1021	626	Caucasian	T	A	0.460231	T	0.0268	A	0.4513	A	0.3464	Excluded from meta-analysis
rs2619538	17290445	80	106	Caucasian	T	A	0.432796	T	0.0268	A	0.4513	A	0.3464	Excluded from meta-analysis
rs2619538	17410640	273	580	Caucasian	T	A	0.420868	T	0.0268	A	0.4513	A	0.3464	Excluded from meta-analysis
rs2619538	17888175	430	430	Caucasian	T	A	0.551163	T	0.0268	A	0.4513	A	0.3464	Excluded from meta-analysis
rs2619538	16044171	580	620	Caucasian	T	A	0.429167	T	0.0268	A	0.4513	A	0.3464	Excluded from meta-analysis
rs2619538	15066891	597	506	Caucasian	T	A	0.446963	T	0.0268	A	0.4513	A	0.3464	Excluded from meta-analysis
rs2619538	18198266	1870	2002	Caucasian	T	A	0.441116	T	0.0268	A	0.4513	A	0.3464	Excluded from meta-analysis
rs2619538	16967465	324	294	Other/Mixed	T	A	0.461165	T	0.0268	A	0.4513	A	0.3464	Excluded from meta-analysis
rs2619539	20638435	54	53	Caucasian	G	C	0.50514	G	0.3909	C	0.4622	C	0.3109	Excluded from meta-analysis
rs2619539	26953008	115	117	Other/Mixed	A	G	0.493082	G	0.3909	C	0.4622	C	0.3109	Excluded from meta-analysis
rs3738398	23347445	100	97	Other/Mixed	C	G	0.482234	C	0.1806	G	0.4573	C	0.3094	Excluded from meta-analysis
rs4818	16092759	82	108	Asian	G	C	0.515789	G	0.3413	G	0.4026	G	0.1702	Excluded from meta-analysis
rs6295	15469667	108	107	Other/Mixed	G	C	0.525581	C	0.2034	G	0.4583	G	0.4304	Excluded from meta-analysis
rs7301328	24814139	138	103	Asian	C	G	0.491701	C	0.4931	C	0.3618	C	0.4955	Excluded from meta-analysis
rs9462341	21146959	971	1063	Asian	A	T	0.420108	T	0.4841	A	0.3917	T	0.3207	Excluded from meta-analysis
rs2430561	24065520	149	273	Caucasian	A	T	0.555687	A	0.1587	A	0.4622	A	0.1672	Allele switched
rs2430561	27819519	218	162	Caucasian	A	T	0.721053	A	0.1587	A	0.4622	A	0.1672	Allele switched
rs1040716	22160351	427.572	572	Asian	A	T	0.781396	A	0.1964	T	0.4394	T	0.0832	Allele switched
rs1042522	11814547	155	168	Asian	C	G	0.434985	G	0.4137	G	0.2853	C	0.3313	Allele switched
rs1042522	20040103	917	427	Asian	C	G	0.452009	G	0.4137	G	0.2853	C	0.3313	Allele switched
rs1042522	15158001	97	179	Caucasian	C	G	0.28442	G	0.4137	G	0.2853	C	0.3313	Allele switched
rs11030101	19406621	1110	1099	Asian	A	T	0.34201	T	0.2649	T	0.4632	T	0.1097	Allele switched
rs1143623	22804923	576	768	Asian	C	G	0.337714	G	0.4048	G	0.2873	G	0.0817	Allele switched
rs1143623	22804923	528	709	Asian	C	G	0.367939	G	0.4048	G	0.2873	G	0.0817	Allele switched
rs1160491	15838535	394	478	Caucasian	T	A	0.351491	A	0.3889	A	0.3807	A	0.1006	Allele switched
rs1160491	17055463	311	291	Caucasian	T	A	0.346346	A	0.3889	A	0.3807	A	0.1006	Allele switched
rs1160491	18198266	1870	2002	Caucasian	T	A	0.349948	A	0.3889	A	0.3807	A	0.1006	Allele switched
rs1327175	18065206	570	570	Asian	G	C	0.100439	C	0.1032	C	0.0527	NULL	NULL	Allele switched
rs1327175	17346868	334	302	Asian	G	C	0.105346	C	0.1032	C	0.0527	NULL	NULL	Allele switched
rs1327175	16402134	56	68	Asian	G	C	0.0967742	C	0.1032	C	0.0527	NULL	NULL	Allele switched
rs1327175	16402134	316	322	Caucasian	G	C	0.0642633	C	0.1032	C	0.0527	NULL	NULL	Allele switched
rs1327175	16402134	190	221	Caucasian	G	C	0.0486618	C	0.1032	C	0.0527	NULL	NULL	Allele switched
rs1327175	16402134	99	110	Other/Mixed	G	C	0.0861244	C	0.1032	C	0.0527	NULL	NULL	Allele switched
rs133946	19766700	511	432	Asian	G	C	0.326087	C	0.3006	G	0.4861	C	0.351	Allele switched
rs133946	10674637	160	153	Asian	G	C	0.279553	C	0.3006	G	0.4861	C	0.351	Allele switched
rs133946	10788672	75	53	Asian	G	C	0.324219	C	0.3006	G	0.4861	C	0.351	Allele switched
rs133946	11840510	163	151	Asian	G	C	0.323248	C	0.3006	G	0.4861	C	0.351	Allele switched
rs1481625	15545978	321	242	Caucasian	A	T	0.353464	T	0.0774	T	0.2873	T	0.1838	Allele switched
rs1481625	18198266	1869	2002	Caucasian	A	T	0.335572	T	0.0774	T	0.2873	T	0.1838	Allele switched
rs165656	19159868	540	660	Asian	G	C	0.260833	C	0.2688	G	0.496	C	0.4175	Allele switched
rs17092104	17134514	352	363	Asian	G	C	0.027972	C	0.0536	C	0.0905	NULL	NULL	Allele switched
rs17092104	17223313	312	294	Asian	G	C	0.0511551	C	0.0536	C	0.0905	NULL	NULL	Allele switched
rs17092104	18451639	62	188	Caucasian	G	C	0.116	C	0.0536	C	0.0905	NULL	NULL	Allele switched
rs1800471	25385122	99	130	Asian	G	A	1	NULL	NULL	G	0.0706	G	0.0567	Allele switched
rs1800471	25784812	87	88	Caucasian	C	G	0.08	NULL	NULL	G	0.0706	G	0.0567	Allele switched
rs1800471	24065520	151	275	Caucasian	G	C	0.913146	NULL	NULL	G	0.0706	G	0.0567	Allele switched
rs1800471	27177030	247	244	Other/Mixed	G	C	0.929735	NULL	NULL	G	0.0706	G	0.0567	Allele switched
rs1800828	10889555	153	122	Asian	C	G	0.276364	G	0.2907	G	0.2266	G	0.1233	Allele switched
rs1800828	19158809	186	184	Caucasian	C	G	0.225676	G	0.2907	G	0.2266	G	0.1233	Allele switched
rs1800828	20667458	166	176	Caucasian	C	G	0.261696	G	0.2907	G	0.2266	G	0.1233	Allele switched
rs1800828	10670776	73	56	Caucasian	C	G	0.224806	G	0.2907	G	0.2266	G	0.1233	Allele switched
rs1800828	12082567	352	363	Caucasian	C	G	0.234965	G	0.2907	G	0.2266	G	0.1233	Allele switched
rs1800828	18045777	476	501	Caucasian	C	G	0.248721	G	0.2907	G	0.2266	G	0.1233	Allele switched
rs1801028	19913597	420	403	Asian	G	C	0.036452	C	0.0367	C	0.0229	NULL	NULL	Allele switched
rs1801028	8959285	153	121	Asian	G	C	0.00729927	C	0.0367	C	0.0229	NULL	NULL	Allele switched
rs1801028	9276194	52	26	Asian	G	C	0.0192308	C	0.0367	C	0.0229	NULL	NULL	Allele switched
rs1801028	7902708	50	110	Asian	G	C	0.028125	C	0.0367	C	0.0229	NULL	NULL	Allele switched
rs1801028	9472122	78	112	Asian	G	C	0.0289474	C	0.0367	C	0.0229	NULL	NULL	Allele switched
rs1801028	11929577	190	103	Asian	G	C	0.0358362	C	0.0367	C	0.0229	NULL	NULL	Allele switched
rs1801028	7914079	100	100	Asian	G	C	0.0375	C	0.0367	C	0.0229	NULL	NULL	Allele switched
rs1801028	8723049	106	106	Asian	G	C	0.0400943	C	0.0367	C	0.0229	NULL	NULL	Allele switched
rs1801028	11304833	241	201	Asian	G	C	0.0463801	C	0.0367	C	0.0229	NULL	NULL	Allele switched
rs1801028	9339651	70	101	Asian	G	C	0.0467836	C	0.0367	C	0.0229	NULL	NULL	Allele switched
rs1801028	12007750	48	48	Asian	G	C	0.0625	C	0.0367	C	0.0229	NULL	NULL	Allele switched
rs1801028	21981786	412	384	Asian	C	G	0.957915	C	0.0367	C	0.0229	NULL	NULL	Allele switched
rs1801028	20716857	50	110	Asian	C	G	0.96875	C	0.0367	C	0.0229	NULL	NULL	Allele switched
rs1801028	20716857	156	300	Asian	C	G	0.969298	C	0.0367	C	0.0229	NULL	NULL	Allele switched
rs1801028	8723039	241	469	Asian	G	C	0.0316901	C	0.0367	C	0.0229	NULL	NULL	Allele switched
rs1801028	8837714	114	88	Asian	G	C	0.0222772	C	0.0367	C	0.0229	NULL	NULL	Allele switched
rs1801028	9514583	72	57	Caucasian	G	C	0.0193798	C	0.0367	C	0.0229	NULL	NULL	Allele switched
rs1801028	7712120	113	194	Caucasian	G	C	0.0130293	C	0.0367	C	0.0229	NULL	NULL	Allele switched
rs1801028	20138949	144	142	Caucasian	G	C	0.0174825	C	0.0367	C	0.0229	NULL	NULL	Allele switched
rs1801028	7910313	179	138	Caucasian	G	C	0.0141956	C	0.0367	C	0.0229	NULL	NULL	Allele switched
rs1801028	9514583	34	89	Caucasian	G	C	0.0203252	C	0.0367	C	0.0229	NULL	NULL	Allele switched
rs1801028	9187010	103	97	Caucasian	G	C	0.04	C	0.0367	C	0.0229	NULL	NULL	Allele switched
rs1801028	9514583	103	96	Caucasian	G	C	0.040201	C	0.0367	C	0.0229	NULL	NULL	Allele switched
rs1801028	11001590	366	267	Caucasian	G	C	0.0410742	C	0.0367	C	0.0229	NULL	NULL	Allele switched
rs1801028	14741327	103	83	Caucasian	G	C	0.0241935	C	0.0367	C	0.0229	NULL	NULL	Allele switched
rs1801028	12707934	173	236	Caucasian	G	C	0.0220049	C	0.0367	C	0.0229	NULL	NULL	Allele switched
rs1801028	9514583	97	106	Caucasian	G	C	0.00738916	C	0.0367	C	0.0229	NULL	NULL	Allele switched
rs1801028	7909080	112	64	Caucasian	G	C	0.00852273	C	0.0367	C	0.0229	NULL	NULL	Allele switched
rs1801028	7909081	140	100	Caucasian	G	C	0.0166667	C	0.0367	C	0.0229	NULL	NULL	Allele switched
rs1801028	7914994	338	1914	Caucasian	G	C	0.01754	C	0.0367	C	0.0229	NULL	NULL	Allele switched
rs1801028	8886166	84	81	Caucasian	G	C	0.030303	C	0.0367	C	0.0229	NULL	NULL	Allele switched
rs1801028	18198266	1870	2001	Caucasian	G	C	0.0235081	C	0.0367	C	0.0229	NULL	NULL	Allele switched
rs1801028	8837713	273	255	Caucasian	G	C	0.0217803	C	0.0367	C	0.0229	NULL	NULL	Allele switched
rs1801028	19207030	254	225	Other/Mixed	G	C	0.0949896	C	0.0367	C	0.0229	NULL	NULL	Allele switched
rs1801028	17651483	210	195	Other/Mixed	G	C	0.103704	C	0.0367	C	0.0229	NULL	NULL	Allele switched
rs1801028	8277546	106	125	Other/Mixed	G	C	0.0151515	C	0.0367	C	0.0229	NULL	NULL	Allele switched
rs1815774	20468077	1055	1057	Asian	C	G	0.240294	G	0.2698	C	0.3936	G	0.3782	Allele switched
rs2020933	25019689	839	586	Asian	A	T	0.074386	T	0.0427	T	0.0567	T	0.3828	Allele switched
rs2020933	23583772	528	527	Asian	T	A	0.934123	T	0.0427	T	0.0567	T	0.3828	Allele switched
rs2269577	15184063	374	371	Asian	C	G	0.352349	G	0.3472	C	0.2972	G	0.4236	Allele switched
rs2269577	16958950	347	420	Asian	C	G	0.308344	G	0.3472	C	0.2972	G	0.4236	Allele switched
rs2269577	15298659	234	451	Asian	C	G	0.343066	G	0.3472	C	0.2972	G	0.4236	Allele switched
rs2269577	16342282	555	816	Caucasian	C	G	0.699125	G	0.3472	C	0.2972	G	0.4236	Allele switched
rs2269577	16342282	273	282	Caucasian	C	G	0.657658	G	0.3472	C	0.2972	G	0.4236	Allele switched
rs2269577	16342282	122	134	Caucasian	C	G	0.675781	G	0.3472	C	0.2972	G	0.4236	Allele switched
rs2270637	17134514	352	362	Asian	C	G	0.246499	G	0.1448	G	0.1889	G	0.233	Allele switched
rs2270637	17223313	312	295	Asian	C	G	0.111203	G	0.1448	G	0.1889	G	0.233	Allele switched
rs2270637	19158809	185	184	Caucasian	C	G	0.173442	G	0.1448	G	0.1889	G	0.233	Allele switched
rs2270637	19158809	70	371	Caucasian	C	G	0.141723	G	0.1448	G	0.1889	G	0.233	Allele switched
rs2270637	18451639	62	187	Caucasian	C	G	0.180723	G	0.1448	G	0.1889	G	0.233	Allele switched
rs2271194	17275115	399	438	Asian	T	A	0.200717	A	0.2192	A	0.4085	T	0.2859	Allele switched
rs2271194	19158809	186	184	Caucasian	T	A	0.314865	A	0.2192	A	0.4085	T	0.2859	Allele switched
rs2271194	17893707	311	519	Caucasian	T	A	0.409036	A	0.2192	A	0.4085	T	0.2859	Allele switched
rs2271194	17598910	395	1343	Caucasian	T	A	0.431818	A	0.2192	A	0.4085	T	0.2859	Allele switched
rs2430561	22623148	189	383	Asian	A	T	0.781469	A	0.1587	A	0.4622	A	0.1672	Allele switched
rs2430561	27177030	246	242	Other/Mixed	A	T	0.631148	A	0.1587	A	0.4622	A	0.1672	Allele switched
rs252944	16983389	31	31	Asian	C	G	0.137097	G	0.1845	G	0.1352	G	0.1195	Allele switched
rs252944	14699426	100	138	Asian	C	G	0.184874	G	0.1845	G	0.1352	G	0.1195	Allele switched
rs252944	17412563	220	263	Asian	C	G	0.26087	G	0.1845	G	0.1352	G	0.1195	Allele switched
rs252944	16950232	304	207	Asian	C	G	0.164384	G	0.1845	G	0.1352	G	0.1195	Allele switched
rs252944	19158809	186	184	Caucasian	C	G	0.132432	G	0.1845	G	0.1352	G	0.1195	Allele switched
rs252944	16472798	157	189	Caucasian	C	G	0.131503	G	0.1845	G	0.1352	G	0.1195	Allele switched
rs252944	16950232	301	190	Caucasian	C	G	0.138493	G	0.1845	G	0.1352	G	0.1195	Allele switched
rs252944	17167345	356	371	Caucasian	C	G	0.146492	G	0.1845	G	0.1352	G	0.1195	Allele switched
rs252944	16172613	321	242	Caucasian	C	G	0.133215	G	0.1845	G	0.1352	G	0.1195	Allele switched
rs2619538	15345706	669	588	Asian	T	A	0.96778	T	0.0268	A	0.4513	A	0.3464	Allele switched
rs262355	21549172	441	447	Asian	T	A	0.420608	A	0.2589	A	0.3976	A	0.261	Allele switched
rs262355	22419519	336	172	Caucasian	T	A	0.356614	A	0.2589	A	0.3976	A	0.261	Allele switched
rs2743852	18314870	328	171	Caucasian	G	C	0.0951904	NULL	NULL	C	0.0915	C	0.3079	Allele switched
rs2743852	19439994	836	1473	Caucasian	G	C	0.083586	NULL	NULL	C	0.0915	C	0.3079	Allele switched
rs2743852	15066891	620	594	Caucasian	G	C	0.0901977	NULL	NULL	C	0.0915	C	0.3079	Allele switched
rs324030	19158809	186	185	Caucasian	C	G	0.315364	G	0.2827	G	0.2982	C	0.2557	Allele switched
rs324030	18987889	272	508	Caucasian	C	G	0.287179	G	0.2827	G	0.2982	C	0.2557	Allele switched
rs324030	18045777	477	498	Caucasian	C	G	0.301026	G	0.2827	G	0.2982	C	0.2557	Allele switched
rs37022	19673036	103	131	Caucasian	A	T	0.260684	T	0.4861	T	0.2127	T	0.4539	Allele switched
rs37022	18045777	473	501	Caucasian	A	T	0.183265	T	0.4861	T	0.2127	T	0.4539	Allele switched
rs3738398	15342131	198	198	Asian	G	C	0.10101	C	0.1806	G	0.4573	C	0.3094	Allele switched
rs3738398	15342131	532	519	Asian	G	C	0.10942	C	0.1806	G	0.4573	C	0.3094	Allele switched
rs3819479	22419519	336	172	Caucasian	T	A	0.25	A	0.2014	A	0.2346	A	0.267	Allele switched
rs408067	15953485	50	52	Asian	G	C	0.230392	C	0.3165	C	0.3966	G	0.3109	Allele switched
rs408067	17067558	238	196	Asian	G	C	0.337558	C	0.3165	C	0.3966	G	0.3109	Allele switched
rs408067	15953485	570	570	Asian	G	C	0.26886	C	0.3165	C	0.3966	G	0.3109	Allele switched
rs408067	17067558	287	328	Asian	G	C	0.33252	C	0.3165	C	0.3966	G	0.3109	Allele switched
rs408067	16446740	234	251	Caucasian	G	C	0.341237	C	0.3165	C	0.3966	G	0.3109	Allele switched
rs4950928	17160890	137	114	Asian	C	G	0.151394	G	0.1488	G	0.1809	G	0.3374	Allele switched
rs4950928	18767121	562	569	Asian	C	G	0.152078	G	0.1488	G	0.1809	G	0.3374	Allele switched
rs4950928	20051317	1448	1814	Asian	C	G	0.154047	G	0.1488	G	0.1809	G	0.3374	Allele switched
rs4950928	19158809	185	184	Caucasian	C	G	0.205962	G	0.1488	G	0.1809	G	0.3374	Allele switched
rs4950928	18281018	375	811	Caucasian	C	G	0.236509	G	0.1488	G	0.1809	G	0.3374	Allele switched
rs597570	16936715	159	170	African	A	T	0.232523	T	0.0635	T	0.1918	T	0.2262	Allele switched
rs597570	15522253	360	359	Asian	A	T	0.0883171	T	0.0635	T	0.1918	T	0.2262	Allele switched
rs597570	17374448	1913	1911	Asian	A	T	0.0971496	T	0.0635	T	0.1918	T	0.2262	Allele switched
rs597570	19632097	210	210	Caucasian	A	T	0.169048	T	0.0635	T	0.1918	T	0.2262	Allele switched
rs597570	16936715	178	210	Caucasian	A	T	0.185567	T	0.0635	T	0.1918	T	0.2262	Allele switched
rs6295	23036158	461	429	Asian	G	C	0.274719	C	0.2034	G	0.4583	G	0.4304	Allele switched
rs6295	23192369	161	182	Asian	G	C	0.284257	C	0.2034	G	0.4583	G	0.4304	Allele switched
rs6295	20594600	857	1810	Asian	G	C	0.241095	C	0.2034	G	0.4583	G	0.4304	Allele switched
rs6295	22120873	221	170	Asian	C	G	0.734015	C	0.2034	G	0.4583	G	0.4304	Allele switched
rs701421	16897606	684	652	Asian	A	T	0.276946	T	0.252	T	0.4861	T	0.2035	Allele switched
rs701421	21563301	1053	1056	Asian	T	A	0.633476	T	0.252	T	0.4861	T	0.2035	Allele switched
rs7301328	19158809	185	184	Caucasian	G	C	0.415989	C	0.4931	C	0.3618	C	0.4955	Allele switched
rs7301328	15211626	188	156	Caucasian	G	C	0.372093	C	0.4931	C	0.3618	C	0.4955	Allele switched
rs821616	16524593	560	574	Asian	A	T	0.12478	T	0.1052	T	0.2873	T	0.3782	Allele switched
rs821616	17286247	313	314	Asian	A	T	0.129984	T	0.1052	T	0.2873	T	0.3782	Allele switched
rs821616	26162659	1377	1097	Asian	A	T	0.141269	T	0.1052	T	0.2873	T	0.3782	Allele switched
rs821616	16959794	658	717	Asian	A	T	0.113091	T	0.1052	T	0.2873	T	0.3782	Allele switched
rs821616	16039834	334	337	Asian	A	T	0.120715	T	0.1052	T	0.2873	T	0.3782	Allele switched
rs821616	24013095	491	508	Asian	T	A	0.881381	T	0.1052	T	0.2873	T	0.3782	Allele switched
rs821616	17997036	303	300	Asian	A	T	0.101161	T	0.1052	T	0.2873	T	0.3782	Allele switched
rs821616	24843375	178	303	Caucasian	A	T	0.272584	T	0.1052	T	0.2873	T	0.3782	Allele switched
rs821616	19158809	186	184	Caucasian	A	T	0.305405	T	0.1052	T	0.2873	T	0.3782	Allele switched
rs821616	19632097	210	210	Caucasian	A	T	0.290476	T	0.1052	T	0.2873	T	0.3782	Allele switched
rs821616	18818052	417	995	Caucasian	A	T	0.294618	T	0.1052	T	0.2873	T	0.3782	Allele switched
rs821616	18818052	160	175	Caucasian	A	T	0.3	T	0.1052	T	0.2873	T	0.3782	Allele switched
rs821616	22078303	476	443	Caucasian	A	T	0.280196	T	0.1052	T	0.2873	T	0.3782	Allele switched
rs821616	18818052	254	292	Caucasian	A	T	0.318681	T	0.1052	T	0.2873	T	0.3782	Allele switched
rs821616	11525420	328	726	Caucasian	A	T	0.271822	T	0.1052	T	0.2873	T	0.3782	Allele switched
rs821616	15838535	394	478	Caucasian	A	T	0.28555	T	0.1052	T	0.2873	T	0.3782	Allele switched
rs821616	16389590	606	578	Caucasian	A	T	0.288007	T	0.1052	T	0.2873	T	0.3782	Allele switched
rs821616	17055463	311	291	Caucasian	A	T	0.2799	T	0.1052	T	0.2873	T	0.3782	Allele switched
rs821616	18164685	288	288	Caucasian	A	T	0.302083	T	0.1052	T	0.2873	T	0.3782	Allele switched
rs821616	18198266	1871	2001	Caucasian	A	T	0.291451	T	0.1052	T	0.2873	T	0.3782	Allele switched
rs821616	21808609	47	130	Other/Mixed	A	T	0.210791	T	0.1052	T	0.2873	T	0.3782	Allele switched
rs843979	25670952	190	258	Other/Mixed	C	G	0.401786	G	0.3403	G	0.336	C	0.233	Allele switched
rs11146020	25714447	195	130	Other/Mixed	G	C	0.652308	C	0.1607	C	0.1004	NULL	NULL	Remain unchanged
rs11146020	18792810	200	200	Other/Mixed	C	G	0.36	C	0.1607	C	0.1004	NULL	NULL	Remain unchanged
rs1800795	22571276	103	105	Caucasian	G	C	0.692308	NULL	NULL	C	0.4155	C	0.0182	Remain unchanged
rs1800795	20393813	96	120	Caucasian	C	G	0.44213	NULL	NULL	C	0.4155	C	0.0182	Remain unchanged
rs1800795	24065520	151	274	Caucasian	G	C	0.522353	NULL	NULL	C	0.4155	C	0.0182	Remain unchanged
rs1800795	26481614	621	531	Caucasian	G	C	0.538844	NULL	NULL	C	0.4155	C	0.0182	Remain unchanged
rs1800795	23487197	115	135	Caucasian	G	C	0.576	NULL	NULL	C	0.4155	C	0.0182	Remain unchanged
rs37022	21874733	103	131	Caucasian	T	C	0.403419	T	0.4861	T	0.2127	T	0.4539	Remain unchanged
rs497768	17357072	810	578	Caucasian	C	G	0.431556	C	0.3185	C	0.4543	G	0.4463	Remain unchanged
rs497768	17357072	461	457	Caucasian	C	G	0.42756	C	0.3185	C	0.4543	G	0.4463	Remain unchanged
rs10046055	18696005	353	362	Asian	A	T	0.154545	A	0.1389	A	0.3141	A	0.2458	Remain unchanged
rs10046055	16616458	266	234	Asian	A	T	0.141	A	0.1389	A	0.3141	A	0.2458	Remain unchanged
rs10046055	21116212	329	323	Caucasian	A	T	0.356083	A	0.1389	A	0.3141	A	0.2458	Remain unchanged
rs10046055	15793701	377	439	Caucasian	A	T	0.335784	A	0.1389	A	0.3141	A	0.2458	Remain unchanged
rs1040716	18394866	234	198	African	A	T	0.861111	A	0.1964	T	0.4394	T	0.0832	Remain unchanged
rs1040716	18329668	444	449	Asian	A	T	0.231243	A	0.1964	T	0.4394	T	0.0832	Remain unchanged
rs1040716	25926551	457	386	Asian	A	T	0.209447	A	0.1964	T	0.4394	T	0.0832	Remain unchanged
rs1042522	16039051	286	264	Caucasian	C	G	0.722727	G	0.4137	G	0.2853	C	0.3313	Remain unchanged
rs11030101	22094229	221	170	Asian	A	T	0.662404	T	0.2649	T	0.4632	T	0.1097	Remain unchanged
rs11030101	25025909	482	230	Other/Mixed	A	T	0.727079	T	0.2649	T	0.4632	T	0.1097	Remain unchanged
rs11146020	16476413	692	681	Asian	C	G	0.179898	C	0.1607	C	0.1004	NULL	NULL	Remain unchanged
rs11146020	15841096	253	140	Asian	C	G	0.187023	C	0.1607	C	0.1004	NULL	NULL	Remain unchanged
rs11146020	12363394	194	216	Asian	C	G	0.236585	C	0.1607	C	0.1004	NULL	NULL	Remain unchanged
rs11146020	12454527	102	94	Asian	C	G	0.114796	C	0.1607	C	0.1004	NULL	NULL	Remain unchanged
rs11146020	19158809	185	184	Caucasian	C	G	0.108401	C	0.1607	C	0.1004	NULL	NULL	Remain unchanged
rs11146020	17728671	355	323	Caucasian	C	G	0.0870206	C	0.1607	C	0.1004	NULL	NULL	Remain unchanged
rs11146020	12679240	139	145	Caucasian	C	G	0.121479	C	0.1607	C	0.1004	NULL	NULL	Remain unchanged
rs11146020	12707933	90	90	Other/Mixed	C	G	0.0805556	C	0.1607	C	0.1004	NULL	NULL	Remain unchanged
rs11178997	22392150	509	510	Asian	A	T	0.20314	A	0.1786	A	0.0726	A	0.2292	Remain unchanged
rs11178997	24668623	164	244	Asian	T	A	0.834559	A	0.1786	A	0.0726	A	0.2292	Remain unchanged
rs11178997	20144688	343	377	Asian	A	T	0.107639	A	0.1786	A	0.0726	A	0.2292	Remain unchanged
rs11178997	16240163	33	35	Caucasian	A	T	0.198529	A	0.1786	A	0.0726	A	0.2292	Remain unchanged
rs11178997	22655589	788	688	Caucasian	A	T	0.0653388	A	0.1786	A	0.0726	A	0.2292	Remain unchanged
rs11178997	22655589	943	2034	Caucasian	A	T	0.0668324	A	0.1786	A	0.0726	A	0.2292	Remain unchanged
rs1143623	24155145	554	668	Asian	C	G	0.671849	G	0.4048	G	0.2873	G	0.0817	Remain unchanged
rs1143623	26481614	621	531	Caucasian	C	G	0.717305	G	0.4048	G	0.2873	G	0.0817	Remain unchanged
rs11577215	19414483	782	839	Caucasian	G	C	0.0829735	G	0.3294	G	0.0855	G	0.0454	Remain unchanged
rs11577215	17055463	311	291	Caucasian	G	C	0.0872093	G	0.3294	G	0.0855	G	0.0454	Remain unchanged
rs11577215	18198266	1870	2002	Caucasian	G	C	0.0857438	G	0.3294	G	0.0855	G	0.0454	Remain unchanged
rs12476147	20368704	480	1446	Caucasian	A	T	0.380062	A	0.1627	A	0.3807	T	0.438	Remain unchanged
rs12476147	22078303	476	446	Caucasian	A	T	0.398048	A	0.1627	A	0.3807	T	0.438	Remain unchanged
rs12476147	22078303	437	417	Caucasian	T	A	0.629977	A	0.1627	A	0.3807	T	0.438	Remain unchanged
rs12476147	22078303	492	612	Caucasian	T	A	0.641757	A	0.1627	A	0.3807	T	0.438	Remain unchanged
rs12476147	23590871	1067	1111	Other/Mixed	T	A	0.79902	A	0.1627	A	0.3807	T	0.438	Remain unchanged
rs12731764	19632097	202	202	Caucasian	G	C	0.231436	NULL	NULL	G	0.2654	G	0.0234	Remain unchanged
rs12731764	19350560	418	1002	Caucasian	G	C	0.260211	NULL	NULL	G	0.2654	G	0.0234	Remain unchanged
rs12731764	19350560	163	177	Caucasian	G	C	0.257353	NULL	NULL	G	0.2654	G	0.0234	Remain unchanged
rs12731764	19350560	254	292	Caucasian	G	C	0.258242	NULL	NULL	G	0.2654	G	0.0234	Remain unchanged
rs1327175	16402134	146	177	African	G	C	0.0154799	C	0.1032	C	0.0527	NULL	NULL	Remain unchanged
rs133068	19158809	185	183	Caucasian	G	C	0.389946	G	0.0208	G	0.3857	G	0.2648	Remain unchanged
rs133068	22081064	386	808	Caucasian	G	C	0.39196	G	0.0208	G	0.3857	G	0.2648	Remain unchanged
rs133068	16741940	12	44	Caucasian	G	C	0.383929	G	0.0208	G	0.3857	G	0.2648	Remain unchanged
rs1468412	15567072	735	733	Asian	T	A	0.180518	T	0.2063	T	0.2962	A	0.298	Remain unchanged
rs1468412	26187343	1115	2289	Asian	A	T	0.784371	T	0.2063	T	0.2962	A	0.298	Remain unchanged
rs1468412	24498053	433	619	Asian	A	T	0.800856	T	0.2063	T	0.2962	A	0.298	Remain unchanged
rs1468412	16904291	402	457	Asian	T	A	0.195576	T	0.2063	T	0.2962	A	0.298	Remain unchanged
rs1468412	17948896	1915	1909	Asian	T	A	0.195999	T	0.2063	T	0.2962	A	0.298	Remain unchanged
rs1468412	12782962	100	100	Asian	T	A	0.22	T	0.2063	T	0.2962	A	0.298	Remain unchanged
rs1468412	25914064	40	42	Asian	A	T	0.762195	T	0.2063	T	0.2962	A	0.298	Remain unchanged
rs1468412	20638435	54	53	Caucasian	T	A	0.255607	T	0.2063	T	0.2962	A	0.298	Remain unchanged
rs1468412	19158809	185	185	Caucasian	T	A	0.301351	T	0.2063	T	0.2962	A	0.298	Remain unchanged
rs1468412	19439994	834	1466	Caucasian	T	A	0.274565	T	0.2063	T	0.2962	A	0.298	Remain unchanged
rs1468412	15892884	663	698	Caucasian	T	A	0.273328	T	0.2063	T	0.2962	A	0.298	Remain unchanged
rs1468412	18075480	232	165	Caucasian	T	A	0.274559	T	0.2063	T	0.2962	A	0.298	Remain unchanged
rs1468412	25209194	482	230	Other/Mixed	A	T	0.703539	T	0.2063	T	0.2962	A	0.298	Remain unchanged
rs1538018	24220657	97	155	Caucasian	C	G	0.246032	C	0.1677	C	0.2455	C	0.2005	Remain unchanged
rs1538018	16202394	390	419	Caucasian	C	G	0.239184	C	0.1677	C	0.2455	C	0.2005	Remain unchanged
rs1539067	18813210	599	645	Caucasian	G	C	0.0860129	NULL	NULL	G	0.0726	G	0.1694	Remain unchanged
rs1539067	18813210	740	1860	Caucasian	G	C	0.0788462	NULL	NULL	G	0.0726	G	0.1694	Remain unchanged
rs1539067	18813210	292	962	Caucasian	G	C	0.0933014	NULL	NULL	G	0.0726	G	0.1694	Remain unchanged
rs1539067	18813210	637	2931	Caucasian	G	C	0.0948711	NULL	NULL	G	0.0726	G	0.1694	Remain unchanged
rs165656	22963606	766	1345	Asian	C	G	0.257935	C	0.2688	G	0.496	C	0.4175	Remain unchanged
rs165656	21872942	261	261	Other/Mixed	G	C	0.6135	C	0.2688	G	0.496	C	0.4175	Remain unchanged
rs165656	21948748	261	216	Other/Mixed	G	C	0.636268	C	0.2688	G	0.496	C	0.4175	Remain unchanged
rs1800544	24522021	179	197	Caucasian	C	G	0.81516	C	0.3036	G	0.2614	C	0.2859	Remain unchanged
rs1800544	22940547	179	197	Caucasian	C	G	0.81516	C	0.3036	G	0.2614	C	0.2859	Remain unchanged
rs1800544	17034020	91	158	Caucasian	G	C	0.271084	C	0.3036	G	0.2614	C	0.2859	Remain unchanged
rs1800544	10696813	254	122	Caucasian	G	C	0.25266	C	0.3036	G	0.2614	C	0.2859	Remain unchanged
rs1800795	23265967	100	100	Other/Mixed	G	C	0.8825	NULL	NULL	C	0.4155	C	0.0182	Remain unchanged
rs1800795	24787542	28	37	Other/Mixed	C	G	0.146154	NULL	NULL	C	0.4155	C	0.0182	Remain unchanged
rs1800795	27177030	246	243	Other/Mixed	G	C	0.817996	NULL	NULL	C	0.4155	C	0.0182	Remain unchanged
rs1815774	21216238	576	566	Asian	C	G	0.658056	G	0.2698	C	0.3936	G	0.3782	Remain unchanged
rs1815774	18455306	894	1083	Asian	C	G	0.75215	G	0.2698	C	0.3936	G	0.3782	Remain unchanged
rs1815774	17357072	447	435	Caucasian	C	G	0.370181	G	0.2698	C	0.3936	G	0.3782	Remain unchanged
rs2619538	16959423	185	350	Asian	T	A	0.0280374	T	0.0268	A	0.4513	A	0.3464	Remain unchanged
rs2619539	19862852	43	48	African	G	C	0.725275	G	0.3909	C	0.4622	C	0.3109	Remain unchanged
rs2619539	16876895	302	294	Asian	G	C	0.307047	G	0.3909	C	0.4622	C	0.3109	Remain unchanged
rs2619539	19496996	70	165	Asian	G	C	0.312766	G	0.3909	C	0.4622	C	0.3109	Remain unchanged
rs2619539	15345706	670	588	Asian	G	C	0.31399	G	0.3909	C	0.4622	C	0.3109	Remain unchanged
rs2619539	16959423	155	270	Asian	G	C	0.275294	G	0.3909	C	0.4622	C	0.3109	Remain unchanged
rs262355	21745129	448	979	Asian	A	T	0.228012	A	0.2589	A	0.3976	A	0.261	Remain unchanged
rs262355	18384059	419	1004	Caucasian	A	T	0.361911	A	0.2589	A	0.3976	A	0.261	Remain unchanged
rs262355	19922905	290	375	Caucasian	A	T	0.415789	A	0.2589	A	0.3976	A	0.261	Remain unchanged
rs262355	18384059	163	177	Caucasian	A	T	0.332353	A	0.2589	A	0.3976	A	0.261	Remain unchanged
rs262355	18384059	256	292	Caucasian	A	T	0.343978	A	0.2589	A	0.3976	A	0.261	Remain unchanged
rs2743852	20638435	54	53	Caucasian	C	G	0.0949533	NULL	NULL	C	0.0915	C	0.3079	Remain unchanged
rs2958182	27103199	499	500	Asian	A	T	0.104509	A	0.1855	A	0.328	A	0.1074	Remain unchanged
rs2958182	23249814	526	421	Asian	A	T	0.112988	A	0.1855	A	0.328	A	0.1074	Remain unchanged
rs2958182	26343600	976	420	Asian	A	T	0.130014	A	0.1855	A	0.328	A	0.1074	Remain unchanged
rs2997242	18813210	602	649	Caucasian	C	G	0.117106	C	0.1181	C	0.1233	C	0.2685	Remain unchanged
rs2997242	18813210	743	1875	Caucasian	C	G	0.130825	C	0.1181	C	0.1233	C	0.2685	Remain unchanged
rs2997242	18813210	288	970	Caucasian	C	G	0.133148	C	0.1181	C	0.1233	C	0.2685	Remain unchanged
rs2997242	18813210	641	2935	Caucasian	C	G	0.124021	C	0.1181	C	0.1233	C	0.2685	Remain unchanged
rs308963	15271586	654	628	Asian	C	G	0.314743	C	0.3046	C	0.2465	G	0.2844	Remain unchanged
rs308963	16131404	113	114	Asian	C	G	0.378855	C	0.3046	C	0.2465	G	0.2844	Remain unchanged
rs308963	22120873	221	170	Asian	G	C	0.602302	C	0.3046	C	0.2465	G	0.2844	Remain unchanged
rs308963	19158809	185	184	Caucasian	C	G	0.208672	C	0.3046	C	0.2465	G	0.2844	Remain unchanged
rs324030	23932573	567	459	Other/Mixed	C	G	0.632066	G	0.2827	G	0.2982	C	0.2557	Remain unchanged
rs37022	23932573	592	459	Other/Mixed	A	T	0.288297	T	0.4861	T	0.2127	T	0.4539	Remain unchanged
rs37022	25025909	482	230	Other/Mixed	T	A	0.680309	T	0.4861	T	0.2127	T	0.4539	Remain unchanged
rs3738398	26945459	1412	1131	Asian	C	G	0.151003	C	0.1806	G	0.4573	C	0.3094	Remain unchanged
rs3738398	18198266	1870	2001	Caucasian	G	C	0.453759	C	0.1806	G	0.4573	C	0.3094	Remain unchanged
rs3755557	21996267	520	1024	Asian	A	T	0.131477	A	0.126	A	0.165	A	0.1233	Remain unchanged
rs3755557	21996267	432	568	Asian	A	T	0.1625	A	0.126	A	0.165	A	0.1233	Remain unchanged
rs3755557	27055860	454	486	Asian	T	A	0.87234	A	0.126	A	0.165	A	0.1233	Remain unchanged
rs3819479	21745129	448	979	Asian	A	T	0.207512	A	0.2014	A	0.2346	A	0.267	Remain unchanged
rs3819479	19922905	290	375	Caucasian	A	T	0.208271	A	0.2014	A	0.2346	A	0.267	Remain unchanged
rs3819479	18384059	408	1903	Caucasian	A	T	0.394851	A	0.2014	A	0.2346	A	0.267	Remain unchanged
rs4704591	21295948	436	556	Asian	C	G	0.227988	C	0.2212	C	0.3489	C	0.0983	Remain unchanged
rs4704591	21295948	445	464	Asian	C	G	0.230334	C	0.2212	C	0.3489	C	0.0983	Remain unchanged
rs4704591	24988482	1328.67	1235	Asian	C	G	0.231268	C	0.2212	C	0.3489	C	0.0983	Remain unchanged
rs4704591	21295948	1916	1788	Asian	C	G	0.231414	C	0.2212	C	0.3489	C	0.0983	Remain unchanged
rs4704591	26403435	972	1086	Asian	C	G	0.275267	C	0.2212	C	0.3489	C	0.0983	Remain unchanged
rs4704591	23778016	467	503	Asian	G	C	0.773711	C	0.2212	C	0.3489	C	0.0983	Remain unchanged
rs4704591	23528614	2474	2457	Asian	G	C	0.836991	C	0.2212	C	0.3489	C	0.0983	Remain unchanged
rs4755404	26459047	1117	2289	Asian	C	G	0.650617	G	0.3681	G	0.3897	C	0.4357	Remain unchanged
rs4755404	19660525	401	407	Asian	G	C	0.326733	G	0.3681	G	0.3897	C	0.4357	Remain unchanged
rs4755404	15296513	100	100	Asian	G	C	0.325	G	0.3681	G	0.3897	C	0.4357	Remain unchanged
rs4755404	15296513	100	100	Asian	G	C	0.37	G	0.3681	G	0.3897	C	0.4357	Remain unchanged
rs4755404	25209194	482	230	Other/Mixed	C	G	0.592612	G	0.3681	G	0.3897	C	0.4357	Remain unchanged
rs4765905	24275578	1430	1571	Asian	G	C	0.862379	C	0.0506	C	0.3201	G	0.4667	Remain unchanged
rs4765905	24888570	1032	993	Asian	C	G	0.061801	C	0.0506	C	0.3201	G	0.4667	Remain unchanged
rs4818	22705295	236	240	African	C	G	0.817227	G	0.3413	G	0.4026	G	0.1702	Remain unchanged
rs4818	19159868	540	660	Asian	G	C	0.355833	G	0.3413	G	0.4026	G	0.1702	Remain unchanged
rs4818	21255265	434	442	Asian	G	C	0.329909	G	0.3413	G	0.4026	G	0.1702	Remain unchanged
rs4818	22354729	277	290	Asian	G	C	0.36067	G	0.3413	G	0.4026	G	0.1702	Remain unchanged
rs4818	10450274	177	99	Asian	G	C	0.335145	G	0.3413	G	0.4026	G	0.1702	Remain unchanged
rs4818	10490696	137	136	Caucasian	G	C	0.410256	G	0.3413	G	0.4026	G	0.1702	Remain unchanged
rs4818	19367610	337	285	Caucasian	G	C	0.437299	G	0.3413	G	0.4026	G	0.1702	Remain unchanged
rs4818	18164902	586	615	Caucasian	G	C	0.461699	G	0.3413	G	0.4026	G	0.1702	Remain unchanged
rs4818	9532347	156	47	Caucasian	G	C	0.438424	G	0.3413	G	0.4026	G	0.1702	Remain unchanged
rs4818	26954460	75	73	Other/Mixed	C	G	0.599459	G	0.3413	G	0.4026	G	0.1702	Remain unchanged
rs4818	19207030	253	220	Other/Mixed	G	C	0.342495	G	0.3413	G	0.4026	G	0.1702	Remain unchanged
rs4938446	21216238	576	566	Asian	T	A	0.805604	A	0.1746	A	0.3221	A	0.3737	Remain unchanged
rs4938446	20468077	1052	1059	Asian	A	T	0.104216	A	0.1746	A	0.3221	A	0.3737	Remain unchanged
rs4938446	18455306	895	1080	Asian	A	T	0.122278	A	0.1746	A	0.3221	A	0.3737	Remain unchanged
rs4938446	17357072	464	434	Caucasian	A	T	0.316815	A	0.1746	A	0.3221	A	0.3737	Remain unchanged
rs497768	20149392	1439	1404	Asian	C	G	0.360007	C	0.3185	C	0.4543	G	0.4463	Remain unchanged
rs497768	21216238	576	566	Asian	G	C	0.675569	C	0.3185	C	0.4543	G	0.4463	Remain unchanged
rs497768	20468077	1048	1058	Asian	C	G	0.34924	C	0.3185	C	0.4543	G	0.4463	Remain unchanged
rs497768	18455306	892	1073	Asian	C	G	0.370229	C	0.3185	C	0.4543	G	0.4463	Remain unchanged
rs597570	21853134	481	499	Caucasian	T	A	0.180612	T	0.0635	T	0.1918	T	0.2262	Remain unchanged
rs6295	21399903	202	165	Asian	C	G	0.258856	C	0.2034	G	0.4583	G	0.4304	Remain unchanged
rs6318	11140333	60	39	Caucasian	C	G	0.151515	C	0.0119	C	0.1173	C	0.2995	Remain unchanged
rs6318	9285964	68	93	Caucasian	C	G	0.173913	C	0.0119	C	0.1173	C	0.2995	Remain unchanged
rs6318	9285964	54	87	Caucasian	C	G	0.148936	C	0.0119	C	0.1173	C	0.2995	Remain unchanged
rs6318	11140333	55	58	Caucasian	C	G	0.185841	C	0.0119	C	0.1173	C	0.2995	Remain unchanged
rs6318	12532038	176	143	Other/Mixed	C	G	0.0846395	C	0.0119	C	0.1173	C	0.2995	Remain unchanged
rs6318	12532038	146	99	Other/Mixed	C	G	0.0714286	C	0.0119	C	0.1173	C	0.2995	Remain unchanged
rs6996203	17893707	309	517	Caucasian	T	A	0.0895884	NULL	NULL	T	0.0845	NULL	NULL	Remain unchanged
rs6996203	18198266	1870	2002	Caucasian	T	A	0.0968492	NULL	NULL	T	0.0845	NULL	NULL	Remain unchanged
rs701421	19052207	196	100	African	A	T	0.746622	T	0.252	T	0.4861	T	0.2035	Remain unchanged
rs701421	21377214	352	392	Asian	A	T	0.68078	T	0.252	T	0.4861	T	0.2035	Remain unchanged
rs7113041	22306195	346	345	Asian	C	G	0.790159	G	0.2183	G	0.2763	C	0.3434	Remain unchanged
rs7113041	26828755	1239	1245	Asian	C	G	0.830314	G	0.2183	G	0.2763	C	0.3434	Remain unchanged
rs7113041	17140601	66	79	Caucasian	G	C	0.268966	G	0.2183	G	0.2763	C	0.3434	Remain unchanged
rs7113041	19158809	185	183	Caucasian	G	C	0.259511	G	0.2183	G	0.2763	C	0.3434	Remain unchanged
rs7113041	17140601	244	197	Caucasian	G	C	0.249433	G	0.2183	G	0.2763	C	0.3434	Remain unchanged
rs7192086	18677311	990	1014	Asian	T	A	0.291168	T	0.2887	T	0.2187	T	0.2209	Remain unchanged
rs7192086	18677311	731	801	Asian	T	A	0.291775	T	0.2887	T	0.2187	T	0.2209	Remain unchanged
rs7192086	24888570	1032	993	Asian	T	A	0.280846	T	0.2887	T	0.2187	T	0.2209	Remain unchanged
rs7192086	18677311	599	644	Caucasian	T	A	0.253821	T	0.2887	T	0.2187	T	0.2209	Remain unchanged
rs7192086	21302348	936	585	Caucasian	T	NA	0.23	T	0.2887	T	0.2187	T	0.2209	Remain unchanged
rs7192086	18677311	735	1036	Caucasian	T	A	0.241389	T	0.2887	T	0.2187	T	0.2209	Remain unchanged
rs7192086	18677311	719	1798	Caucasian	T	A	0.239372	T	0.2887	T	0.2187	T	0.2209	Remain unchanged
rs7192086	18677311	289	953	Caucasian	T	A	0.263688	T	0.2887	T	0.2187	T	0.2209	Remain unchanged
rs7192086	18677311	739	1504	Caucasian	T	A	0.226928	T	0.2887	T	0.2187	T	0.2209	Remain unchanged
rs7192086	18677311	635	2936	Caucasian	T	A	0.25021	T	0.2887	T	0.2187	T	0.2209	Remain unchanged
rs7192086	18677311	1742	1937	Caucasian	T	A	0.253602	T	0.2887	T	0.2187	T	0.2209	Remain unchanged
rs747302	20801104	322	300	Asian	C	G	0.301447	C	0.3829	G	0.4404	C	0.3994	Remain unchanged
rs747302	14623368	210	206	Asian	C	G	0.338942	C	0.3829	G	0.4404	C	0.3994	Remain unchanged
rs747302	17089069	565	562	Asian	C	G	0.304348	C	0.3829	G	0.4404	C	0.3994	Remain unchanged
rs747302	16887146	210	240	Asian	C	G	0.316667	C	0.3829	G	0.4404	C	0.3994	Remain unchanged
rs821616	27236031	248	236	Asian	A	T	0.84814	T	0.1052	T	0.2873	T	0.3782	Remain unchanged
rs821616	27285059	818	827	Asian	A	T	0.858967	T	0.1052	T	0.2873	T	0.3782	Remain unchanged
rs821616	21256178	485	660	Asian	A	T	0.858515	T	0.1052	T	0.2873	T	0.3782	Remain unchanged
rs821616	21853134	467	500	Caucasian	T	A	0.292141	T	0.1052	T	0.2873	T	0.3782	Remain unchanged
rs821616	25670952	218	293	Other/Mixed	T	A	0.130137	T	0.1052	T	0.2873	T	0.3782	Remain unchanged
rs821616	22673686	408	425	Other/Mixed	A	T	0.746699	T	0.1052	T	0.2873	T	0.3782	Remain unchanged
rs821616	23347445	100	97	Other/Mixed	A	T	0.720812	T	0.1052	T	0.2873	T	0.3782	Remain unchanged
rs843979	17286247	312	314	Asian	G	C	0.353834	G	0.3403	G	0.336	C	0.233	Remain unchanged
rs843979	16959794	658	717	Asian	G	C	0.334182	G	0.3403	G	0.336	C	0.233	Remain unchanged
rs843979	16039834	308	312	Asian	G	C	0.357258	G	0.3403	G	0.336	C	0.233	Remain unchanged
rs843979	19158809	185	184	Caucasian	G	C	0.333333	G	0.3403	G	0.336	C	0.233	Remain unchanged
rs9462341	18384059	419	1005	Caucasian	A	T	0.380969	T	0.4841	A	0.3917	T	0.3207	Remain unchanged
rs9462341	18384059	163	178	Caucasian	A	T	0.341642	T	0.4841	A	0.3917	T	0.3207	Remain unchanged
rs9462341	18384059	257	292	Caucasian	A	T	0.372495	T	0.4841	A	0.3917	T	0.3207	Remain unchanged
rs982574	17113175	186	189	Asian	G	C	0.221333	G	0.2202	G	0.0994	G	0.4372	Remain unchanged
rs982574	24155726	50	51	Caucasian	G	C	0.168386	G	0.2202	G	0.0994	G	0.4372	Remain unchanged
rs982574	24155726	230.048	230.048	Caucasian	G	C	0.141188	G	0.2202	G	0.0994	G	0.4372	Remain unchanged
rs3755557	18500637	180	185	Caucasian	C	A	0.146575	A	0.126	A	0.165	A	0.1233	Remain unchanged
