# Supplementary material for: The schizophrenia genetics knowledgebase: a comprehensive update of findings from candidate gene studies
Source: Transl Psychiatry. 2019 Aug 27;9:205. doi: 10.1038/s41398-019-0532-4 (PMC6711957; doi:10.1038/s41398-019-0532-4)
Supplement: Supplementary file 15 — Table S8 [file 41398_2019_532_MOESM15_ESM.xls]

## Sheet: Table
Table S8. Comparison between the present systematic review and SzGene database.
SzGene (2008)	Total polymorphisms	3608
	Meta-analysis	118
	Subjects included, median (IQR)a	3589 (2335 - 5669)
	Studies included, median (IQR)b	6 (4-9)
SzGene (last update)	Total polymorphisms	8788
	Meta-analysis	287
	Subjects included, median (IQR)	6158 (3474 - 9059)
	Studies included, median (IQR)	5 (4-9)
Present Meta-Analysis	Total polymorphisms	20570
	Meta-analysis	550
	Subjects included, median (IQR)	5542 (3198 - 8709)
	Studies included, median (IQR)	5 (4-8)
aMedian (interquartile range) subjects of meta-analyses
bMedian (interquartile range) studies of meta-analyses
