# Supplementary material for: The schizophrenia genetics knowledgebase: a comprehensive update of findings from candidate gene studies
Source: Transl Psychiatry. 2019 Aug 27;9:205. doi: 10.1038/s41398-019-0532-4 (PMC6711957; doi:10.1038/s41398-019-0532-4)
Supplement: Supplementary file 16 — Table S9 [file 41398_2019_532_MOESM16_ESM.xls]

## Sheet: Table
Table S9. Comparison between the present study and meta-analysis of specific gene in 2017
Author	Publication Date	PubMed ID	Gene	SNP	Cases:controls (studies included)			Odds ratio
					Previous study	The present study		Model used in previous study	Previous study	The present studya
Rai et al.	Apr, 2017	28862175	MTHFR	rs1801131 (A1298C)	4049:5488 (19)	4667:6172 (18)		Random	1.13 (1.02 - 1.26)	1.09 (1.00 - 1.19)
Li et al.	Apr, 2017	27460766	TSPAN18	rs11038167	4584:5853 (5)	7743:7839 (6)		Fixed	1.05 (0.89 - 1.23)	N.A.i
Liu et al.	Apr, 2017	28344127	CSMD1	rs10503253	7514:9058 (7)c	2585:2533 (4)		Fixed	1.06 (1.01 - 1.11)	1.03 (0.95 - 1.11)
Hoya et al.	Aug, 2017	28776924	CMYA5	rs3828611	8074:8139 (7)	8053:8071 (7)		Random	0.93 (0.85 - 1.01)	0.93 (0.85 - 1.01)
Chen et al.	Aug, 2017	28506622	RELN	rs736707	659:1356 (3)	1262:1632 (5)		Random	1.06 (0.90 - 1.25)	1.08 (0.94 - 1.24)
Chen et al.	Aug, 2017	28506622	RELN	rs7341475	5455:11126 (13)d	7211:9848 (9)		Fixed	0.90 (0.83 - 0.97)	0.95 (0.89 - 1.01)
Falola et al.	Aug, 2017	28883732	ZNF804A	rs1344706	28842:35630 (21)e	19724:22368 (31)		Random	1.06 (1.01 - 1.11)	1.09 (1.05 - 1.12)
Saini et al.	Aug, 2017	28786982	GRM3	N.A	N.A	N.A		N.A	N.A	N.A
Hoya et al.	Aug, 2017	28776924	CMYA5	rs3828611b	8074:8139 (7)	8053:8071 (7)		Random	0.93 (0.85 - 1.01)	0.93 (0.85 - 1.01)
Xiao et al.	Aug, 2017	27318676	ZNF804A	rs1344706	13542:17826 (16)e	19724:22368 (31)		Random	1.05 (0.99 - 1.11)	1.09 (1.05 - 1.12)
Uezato et al.	Dec, 2017	28990294	SAP97/DLG1	rs9843659	N.A	N.A		Fixed	1.09 (1.01 - 1.18)	N.A
Feng et al.	Feb, 2017	28225484	ERBB4	rs839523	2673:3745 (6)	2766:3879 (7)		Random	0.94 (0.83 - 1.07)	0.98 (0.85 - 1.13)
Guo et al.	Feb, 2018	29047040	PRODH	rs372055	3398:3171 (11)f	2461:3083 (8)		Random	1.12 (0.96 - 1.32)	1.11 (0.95 - 1.28)
Wang et al.	Feb, 2018	29031911	DISC1	rs821616	8893:9679 (22)	12989:14861 (29)		Random	1.11 (1.00 - 1.23)	1 (0.93 - 1.08)
Mostaid et al.	Jan, 2017	28094814	NRG1	rs35753505	12708:14302 (35)	14657:16571 (34)		Random	1.04 (0.97 - 1.11)	1.04 (0.98 - 1.10)
Sun et al.	Jan, 2017	27598719	HTR2A	rs6313	9170:9948 (38)	11444:12175 (56)		Random	1.05 (0.96 - 1.14)	1.02 (0.95 - 1.10)
Jagannath et al.	Jan, 2018	28864885	NRG1	rs6994992	27820g (27)	14478:17051 (28)		Random	1.02 (0.96 - 1.07)	1 (0.95 - 1.04)
Jagannath et al.	Jan, 2018	28864885	DAO	rs3741775	11151g (14h)	4313:5280 (11)		Random	1.01 (0.89 - 1.14)	1.06 (0.94 - 1.20)
Jagannath et al.	Jan, 2018	28864885	DAOA	rs2391191	24455g (22)	11098:13835 (23)		Random	1.02 (0.95 - 1.09)	1.02 (0.95 - 1.08)
Qi et al.	Nov, 2017	29200860	DRD3	rs6280 (Ser9Gly)	10634:11258 (73)	12188:12222 (72)		Random	1.00 (0.93 - 1.07)	0.98 (0.93 - 1.04)
Ahmed et al.	Sep, 2017	28795310	NOS1	rs3782206	3192:4025 (7)	3535:4402 (8)		Fixed	1.35 (0.99 - 1.83)	1.10 (1.00 - 1.21)
aThe model used in the present study is random-effect model
bThe SNP with low p value is presented because the combined simple size was identicial in meta-analysis.
ca large proportion of case and control samples were recuited from GWA studies
dThe combined samples contained non-English articles which were excluded in our meta-anlaysis
eThis is an Asian-only meta-analysis which included most recent GWAS samples
fThe meta-analysis included non-English article and study not existed in PubMed electronic database.
gThe study reported the combined sample size for the SNP
hThe meta-analysis included overlapped samples, non-English article and study published after Mar 2017
iThe fix-effect odds ratio in previous meta was calculated based on Chinese samples, which is not available in our analysis
