# Supplementary material for: The schizophrenia genetics knowledgebase: a comprehensive update of findings from candidate gene studies
Source: Transl Psychiatry. 2019 Aug 27;9:205. doi: 10.1038/s41398-019-0532-4 (PMC6711957; doi:10.1038/s41398-019-0532-4)
Supplement: Supplementary file 17 — Table S10 [file 41398_2019_532_MOESM17_ESM.xlsx]

## Sheet: Table
Table S10. Full results of meta-analysis for 550 SNPs with 4 and more genetic studies.
SNP	Gene	82 SNPs nominally associated with schizophrenia	63 SNPs subjected to the ethnicity-stratified analysis	The reference allele has same effect on SCH in meta-analysis (all pop) and PGC samplese	All populations												Asian									Caucasian									PGC
					Ref Allelec		Num study	Cases	Controls	I2	tau2	P value (Fix)b	P value (Random)c	Odds ratioc	Publication bias test		Num study	Cases	Controls	I2	tau2	P value (Fix)b	P value (Random)c	Odds ratioc		Num study	Cases	Controls	I2	tau2	P value (Fix)b	P value (Random)c	Odds ratioc		Ref Allelea		P	Odds ratio		Historical candidatesf	GWAS motivatedg
rs11098403		X		X	G	A	4	1861	2081	0	0	1.44711e-10	1.44711e-10	0.65 (0.58-0.75)			4	1861	2081	0	0	1.44711e-10	1.44711e-10	0.65 (0.58-0.75)											G	A	3.519e-05	1.05074	0.65
rs6932590		X		√	C	T	15	8351	15485	0	0	8.17592e-09	8.17592e-09	0.87 (0.83-0.91)	0.152											14	7747	15081	0	0	1.32125e-07	1.32125e-07	0.87 (0.83-0.92)		C	T	1.017e-20	0.88541	0.87
rs1006737	CACNA1C	X		√	A	G	9	14337	15969	0	0	9.2068e-09	9.2068e-09	1.16 (1.1-1.21)			6	10317	11572	0	0	2.50484e-06	2.50484e-06	1.2 (1.11-1.29)											A	G	1.094e-16	1.09856	1.16		Ripke S et al. 2011
rs3131296	NOTCH4	X		n.a	A	G	15	6112	13633	0	0	9.16361e-07	9.16361e-07	0.82 (0.76-0.89)	0.512											13	4798	12358	0	0	8.01069e-07	8.01069e-07	0.82 (0.75-0.89)						0.82	√	Stefansson H et al. 2009
rs13211507	PGBD1	X		√	C	T	13	4914	12522	7	0.00301926	2.99058e-07	1.46525e-06	0.76 (0.68-0.85)	0.728											13	4914	12522	7	0.00301926	2.99058e-07	1.46525e-06	0.76 (0.68-0.85)		C	T	6.281e-26	0.8118	0.76
rs2071287	NOTCH4	X		n.a	A	G	7	6793	13103	0	0	3.73957e-06	3.73957e-06	0.9 (0.86-0.94)			6	6608	12918	14	0.000651537	4.50787e-06	4.38384e-05	0.89 (0.85-0.94)															0.9	√	Stefansson H et al. 2009
rs1344706	ZNF804A	X	X	√	G	T	33	19724	22368	31	0.00312188	8.74821e-10	5.89954e-06	0.92 (0.89-0.95)	0.108		13	7773	7790	57	0.00908508	0.000283674	0.0262297	0.92 (0.86-0.99)		13	9641	11908	0	0	3.48175e-05	3.48175e-05	0.92 (0.88-0.96)		G	T	1.271e-10	0.93314	0.92		O'Donovan MC et al. 2008
rs12807809		X	X	√	C	T	22	13992	22199	1	0.000105678	6.19059e-06	7.04141e-06	0.91 (0.88-0.95)	0.029		8	6201	6969	0	0	0.0103665	0.0103665	0.93 (0.88-0.98)		14	7791	15230	8	0.00102608	0.000114759	0.000198825	0.89 (0.84-0.95)		C	T	4.114e-07	0.93109	0.91
rs910694	PDE4B	X			C	T	4	1523	1258	2	0.000373357	7.59313e-06	1.04773e-05	0.77 (0.68-0.86)																					C	T	0.4801	0.992428	0.77	√	Ikeda M et al. 2018
rs1801133	MTHFR	X	X		T	C	45	14242	18541	57	0.0169474	1.3535e-10	6.39692e-05	1.12 (1.06-1.19)	0.562		18	9656	12161	56	0.00937623	3.66342e-08	0.000450654	1.12 (1.05-1.2)		19	3889	5571	53	0.022313	0.0104657	0.0801549	1.09 (0.99-1.2)		T	C	0.5506	1.00682	1.12	√
rs1602565		X		√	C	T	10	10496	13369	0	0	0.000108506	0.000108506	1.11 (1.05-1.17)	0.971											7	7769	10610	0	0	0.000477267	0.000477267	1.12 (1.05-1.19)		C	T	0.00256	1.05032	1.11
rs362726	RELN	X			T	C	4	1563	2337	0	0	0.000130337	0.000130337	1.2 (1.09-1.32)																					T	C	0.2334	1.01298	1.2	√	Shifman S et al. 2008
rs3087454	CHRNA7	X			A	C	4	656	250	0	0	0.000157114	0.000157114	1.53 (1.23-1.91)																					A	C	0.7567	0.99621	1.53	√
rs6913660		X		√	A	C	13	5205	12939	0	0	0.000225343	0.000225343	0.88 (0.82-0.94)	0.709											13	5205	12939	0	0	0.000225343	0.000225343	0.88 (0.82-0.94)		A	C	1.964e-19	0.87407	0.88
rs362731	RELN	X			T	C	4	1563	2337	37	0.0056536	5.33638e-06	0.000966466	1.23 (1.09-1.39)																					T	C	0.5748	0.99402	1.23	√	Shifman S et al. 2008
rs1137070	MAOA	X			C	T	4	825	714	0	0	0.00128352	0.00128352	0.78 (0.68-0.91)																					C	T	0.5504	1.00561	0.78
rs6277	DRD2	X		√	C	T	11	4237	4974	76	0.0481195	3.68081e-06	0.00142355	1.29 (1.1-1.51)	0.067											8	3156	3960	79	0.0495351	1.17953e-06	0.000233544	1.4 (1.17-1.68)		C	T	0.01215	1.02747	1.29	√	Ripke S et al. 2014
rs35201266	EGR3	X			A	G	5	1910	2018	33	0.00676219	0.000101428	0.00155416	1.23 (1.08-1.39)			5	1910	2018	33	0.00676219	0.000101428	0.00155416	1.23 (1.08-1.39)											A	G	0.5437	1.00793	1.23	√
rs1040716	PDE4B	X			A	T	4	1563	1605	0	0	0.00180814	0.00180814	0.82 (0.73-0.93)																					A	T	0.9488	0.9993	0.82	√	Ikeda M et al. 2018
rs694894	RELN	X			A	G	4	814	653	0	0	0.00273541	0.00273541	0.78 (0.67-0.92)																					A	G	0.06091	0.97824	0.78	√	Shifman S et al. 2008
rs13219354		X		√	C	T	11	6076	12910	0	0	0.0031003	0.0031003	0.88 (0.81-0.96)	0.451											11	6076	12910	0	0	0.0031003	0.0031003	0.88 (0.81-0.96)		C	T	2.766e-19	0.852828	0.88
rs11759115	MDGA1	X			C	T	4	1874	2582	15	0.00313529	0.000940443	0.00323776	0.81 (0.71-0.93)																					C	T	0.8308	0.99691	0.81	√
rs1806191	GRIN2B				G	A	5	2596	3175	0	0	0.00359093	0.00359093	1.16 (1.05-1.28)																					G	A	0.08796	0.981769	1.16	√
rs9960767	TCF4	X		√	C	A	14	4969	12612	1	0.000372674	0.00410293	0.00434362	1.16 (1.05-1.28)	0.936											14	4969	12612	1	0.000372674	0.00410293	0.00434362	1.16 (1.05-1.28)		C	A	1.31e-07	1.12682	1.16	√	Purcell SM et al. 2009
rs174696	COMT	X		√	C	T	5	1767	1873	0	0	0.00494586	0.00494586	0.87 (0.79-0.96)																					C	T	0.0286	0.971997	0.87	√
rs1625579	MIR137HG				G	T	9	5188	4967	2	0.000562674	0.00433485	0.00601856	0.86 (0.78-0.96)			6	4467	4633	27	0.00894651	0.00963506	0.0963976	0.88 (0.76-1.02)											G	T	8.451e-17	0.892172	0.86		Ripke S et al. 2011
rs1019385	GRIN2B	X			T	G	6	807	748	48	0.030194	0.000118951	0.00723004	0.76 (0.62-0.93)																					T	G	0.7239	1.00381	0.76	√
rs7192086	SHISA9	X		√	T	A	9	7576	10680	0	0	0.00737854	0.00737854	1.07 (1.02-1.12)												6	4823	7872	0	0	0.0124874	0.0124874	1.08 (1.02-1.15)		T	A	0.03973	1.02573	1.07
rs10108011	PPP3CC	X			G	A	4	4304	4465	0	0	0.00752353	0.00752353	1.09 (1.02-1.16)																					G	A	0.07763	1.01897	1.09	√
rs1800866	SIGMAR1	X			C	A	6	1858	2185	0	0	0.00795889	0.00795889	1.14 (1.03-1.25)			6	1858	2185	0	0	0.00795889	0.00795889	1.14 (1.03-1.25)											C	A	0.05057	0.972101	1.14	√
rs41279104	NOS1	X			A	G	6	1526	2125	35	0.0157757	0.000454648	0.00834499	1.27 (1.06-1.51)																					A	G	0.7817	1.00451	1.27	√	Li Z et al. 2017
rs4646984					S	L	6	1745	1635	33	0.0100017	0.000594427	0.00840485	0.83 (0.72-0.95)			4	1315	1321	19	0.00383812	0.000127679	0.000590135	0.78 (0.68-0.9)															0.83
rs3016384	OPCML	X	X	√	T	C	11	8604	11711	42	0.00324702	0.000841133	0.00929963	0.93 (0.88-0.98)	0.115		5	3749	3745	57	0.00702496	0.0131313	0.0837462	0.92 (0.83-1.01)		6	4855	7966	34	0.00220784	0.0227674	0.0625092	0.94 (0.88-1)		T	C	6.407e-06	0.95352	0.93
rs6691840	GRIK3	X			G	T	5	800	802	4	0.0015069	0.00911737	0.0102327	1.25 (1.05-1.48)																					G	T	0.9551	1.0008	1.25	√	Aberg KA et al. 2013
rs4132604	NTNG1	X			G	T	4	1371	1382	52	0.0133522	0.000281904	0.0107197	1.23 (1.05-1.44)																					G	T	0.318	1.01096	1.23	√
rs2530223	HDAC3	X			T	C	4	2595	4872	0	0	0.0108492	0.0108492	1.09 (1.02-1.17)			4	2595	4872	0	0	0.0108492	0.0108492	1.09 (1.02-1.17)											T	C	0.2191	1.01339	1.09
rs3916971		X			T	C	4	844	922	0	0	0.0113302	0.0113302	0.84 (0.73-0.96)																					T	C	0.5671	0.99392	0.84
rs3746544	SNAP25	X			C	A	5	2697	3103	42	0.00722135	1.1092e-05	0.0114071	1.16 (1.03-1.31)																					C	A	0.05378	0.978636	1.16	√
rs2461491	PPP3CC	X		√	A	G	6	6287	6200	0	0	0.0115118	0.0115118	1.07 (1.01-1.12)			5	4417	4198	0	0	0.013969	0.013969	1.08 (1.02-1.15)											A	G	0.002788	1.032	1.07	√
rs12191311	MDGA1	X			T	C	4	1879	2605	0	0	0.0129191	0.0129191	1.12 (1.02-1.23)																					T	C	0.1737	1.01471	1.12	√
rs10503929	NRG1	X			C	T	8	4379	5267	94	0.248607	6.58009e-07	0.0141057	0.62 (0.42-0.91)												5	3070	4048	96	0.320535	2.25539e-07	0.0262218	0.55 (0.33-0.93)		C	T	0.1641	0.980786	0.62	√
rs11191580	NT5C2				C	T	6	4006	4400	33	0.00359322	0.000464695	0.0148692	0.9 (0.83-0.98)			6	4006	4400	33	0.00359322	0.000464695	0.0148692	0.9 (0.83-0.98)											C	T	7.072e-16	0.863379	0.9		Ripke S et al. 2011
rs56164415	BDNF		X		T	C	13	3621	3762	65	0.13794	0.000975249	0.0183281	1.38 (1.06-1.8)	0.264		5	2115	2297	82	0.302516	0.000338303	0.0805598	1.62 (0.94-2.78)		7	1024	1235	28	0.0533099	0.179317	0.199954	1.24 (0.89-1.72)		T	C	0.5483	1.01461	1.38	√
rs7131056	DRD2	X		√	A	C	4	2347	2699	0	0	0.0227333	0.0227333	1.1 (1.01-1.19)																					A	C	0.0001511	1.04091	1.1	√	Ripke S et al. 2014
rs17101921					A	G	11	8438	14158	72	0.0523836	0.00433886	0.0228697	1.22 (1.03-1.46)	0.11											8	5665	11174	73	0.128113	0.00206394	0.0378924	1.37 (1.02-1.84)		A	G	0.3305	1.02819	1.22
rs9922369	RPGRIP1L	X			A	G	7	5854	8515	20	0.00806692	0.0192734	0.0229358	1.19 (1.02-1.38)												7	5854	8515	20	0.00806692	0.0192734	0.0229358	1.19 (1.02-1.38)		A	G	0.08161	1.05823	1.19
rs3213207	DTNBP1	X	X	√	G	A	28	11344	11960	33	0.0143742	0.00100047	0.0238751	0.91 (0.83-0.99)	0.297		4	1784	1511	72	0.305312	0.214281	0.520405	1.23 (0.65-2.34)		21	9045	10007	7	0.00165387	0.000153399	0.000321923	0.88 (0.82-0.94)		G	A	0.01198	0.95973	0.91	√
rs1938526	ANK3	X			G	A	6	5663	7221	0	0	0.0249886	0.0249886	1.09 (1.01-1.18)																					G	A	0.09719	1.03211	1.09		Athanasiu L et al. 2010
rs4623951	DAO	X			C	T	4	1509	1521	0	0	0.0256513	0.0256513	0.88 (0.79-0.98)																					C	T	0.2263	1.0139	0.88	√
rs165815	ARVCF	X		X	C	T	6	2982	3253	79	0.0599935	0.0620924	0.0274632	1.3 (1.03-1.65)												4	2309	2589	84	0.115228	0.128802	0.106466	1.36 (0.94-1.98)		C	T	0.04474	0.97093	1.3	√
rs6958081	RELN	X			T	C	4	926	1460	19	0.00507493	0.00645525	0.0293615	0.84 (0.73-0.98)																					T	C	0.3525	1.01015	0.84	√	Shifman S et al. 2008
rs1354334	NRG1	X			T	G	4	3081	3768	0	0	0.0296385	0.0296385	0.93 (0.86-0.99)												4	3081	3768	0	0	0.0296385	0.0296385	0.93 (0.86-0.99)		T	G	0.7554	0.99661	0.93	√
rs2661319	RGS4	X			A	G	18	8925	9762	24	0.00274528	0.00466616	0.0297176	0.94 (0.9-0.99)	0.887											12	5528	6231	30	0.00401402	0.0148679	0.0616551	0.94 (0.87-1)		A	G	0.4683	1.00783	0.94	√
rs2270641	SLC18A1	X			C	A	5	885	977	80	0.132009	0.00265358	0.0312775	1.51 (1.04-2.19)																					C	A	0.6477	0.995015	1.51	√
rs16969968	CHRNA5	X		√	A	G	5	836	1094	70	0.101519	0.00113313	0.0324325	1.51 (1.04-2.21)																					A	G	4.632e-07	1.05876	1.51		Ripke S et al. 2014
rs1801131	MTHFR	X	X	X	C	A	19	4778	6315	40	0.0125052	0.00805899	0.0332616	1.09 (1.01-1.19)	0.549		7	2212	2455	48	0.0184522	0.251307	0.359591	1.07 (0.92-1.24)		10	2281	3534	27	0.00662628	0.120584	0.212	1.06 (0.97-1.17)		C	A	0.02967	0.975695	1.09	√
rs2535764	RELN	X			T	C	4	1176	1645	0	0	0.0349365	0.0349365	1.14 (1.01-1.29)												4	1176	1645	0	0	0.0349365	0.0349365	1.14 (1.01-1.29)		T	C	0.4802	0.99084	1.14	√	Shifman S et al. 2008
rs4818	COMT		X		G	C	12	3371	3324	13	0.00250046	0.0336327	0.038746	1.09 (1-1.18)	0.115		4	1428	1491	0	0	0.919197	0.919197	1.01 (0.9-1.12)		5	1379	1300	0	0	0.00853047	0.00853047	1.16 (1.04-1.29)		G	C	0.07118	1.01979	1.09	√
rs6318	HTR2C	X			C	G	6	559	519	12	0.0155062	0.0251198	0.0388881	1.35 (1.02-1.81)												4	237	277	39	0.0750494	0.111499	0.242318	1.29 (0.84-1.99)		C	G	0.9899	1.0002	1.35
rs7113041	NRGN	X		√	G	C	5	2080	2049	0	0	0.0399072	0.0399072	0.89 (0.8-0.99)																					G	C	1.717e-06	0.943272	0.89	√	Stefansson H et al. 2009
rs12476147	ZNF804A	X		√	T	A	5	2893	3157	35	0.00442925	0.0153043	0.0409623	0.9 (0.82-1)																					T	A	7.077e-07	0.946961	0.9		O'Donovan MC et al. 2008
rs3782206	NOS1	X			T	C	8	3535	4402	27	0.00474888	0.00827429	0.0411666	1.1 (1-1.21)			5	2912	3206	50	0.00924728	0.0101833	0.0965446	1.11 (0.98-1.25)											T	C	0.1503	1.02306	1.1	√	Li Z et al. 2017
rs10994336	ANK3	X			T	C	8	4317	5643	44	0.0109959	0.0021527	0.0443446	1.12 (1-1.26)			4	2210	2102	63	0.0172792	0.000281411	0.0208542	1.22 (1.03-1.43)											T	C	0.1417	1.03015	1.12		Athanasiu L et al. 2010
rs6275	DRD2	X		√	T	C	7	3323	3736	39	0.00771292	0.0294377	0.0444491	1.12 (1-1.25)												4	2436	2918	41	0.00924376	0.0359013	0.0557644	1.15 (1-1.34)		T	C	0.003329	1.03396	1.12	√	Ripke S et al. 2014
rs62510682			X		T	G	24	11929	14069	58	0.0145708	0.0135206	0.0449582	0.93 (0.87-1)	0.22		8	3446	3335	23	0.00838224	0.792724	0.85252	0.99 (0.86-1.13)		14	7381	9620	64	0.014157	0.0186223	0.0647501	0.93 (0.85-1)		T	G	0.0241	0.97395	0.93
rs3755557	GSK3B	X			A	T	4	1586	2263	47	0.0170608	0.00249738	0.0456309	1.21 (1-1.46)																					A	T	0.904	1.0018	1.21	√
rs1801028	DRD2	X	X		C	G	33	6961	8840	32	0.0824174	0.099989	0.0462252	1.22 (1-1.48)	0.275		14	2190	2471	32	0.0960758	0.0441543	0.133095	1.26 (0.93-1.71)		16	4201	5824	43	0.174322	0.654008	0.156082	1.29 (0.91-1.85)		C	G	0.22	0.95485	1.22	√	Ripke S et al. 2014
rs405509	APOE				A	C	5	1501	1531	0	0	0.0462321	0.0462321	1.11 (1-1.23)												4	1357	1397	0	0	0.0411128	0.0411128	1.12 (1-1.24)		A	C	0.7004	0.99581	1.11	√
rs626716	IPO5	X			C	T	5	1608	2382	77	0.0773217	0.000605311	0.0475785	1.37 (1-1.86)																					C	T	0.4124	1.01979	1.37	√
rs352203	FZD3				C	T	7	1839	2514	71	0.0404496	0.00461231	0.0511625	0.83 (0.69-1)			5	1530	1990	79	0.054328	0.0162165	0.0976405	0.82 (0.65-1.04)											C	T	0.01005	1.02778	0.83	√
rs1800470	TGFB1				A	G	4	1104	1140	12	0.0023068	0.0303449	0.0520819	1.14 (1-1.3)																					A	G	0.9702	0.9996	1.14
rs7914558	CNNM2	Xd		√	A	G	9	6549	9687	54	0.00590799	6.12672e-06	0.0533762	0.93 (0.86-1)			7	6083	9490	59	0.00562702	1.95294e-06	0.0236934	0.92 (0.85-0.99)											A	G	3.493e-15	0.91916	0.93		Ripke S et al. 2011
rs5746832	TBX1				A	G	4	4070	5615	0	0	0.0550734	0.0550734	0.94 (0.89-1)																					A	G	0.1547	1.01562	0.94	√	Goes FS et al. 2015
rs133945	SYN3				A	G	7	1847	1869	0	0	0.0575889	0.0575889	0.91 (0.83-1)			4	928	911	0	0	0.44359	0.44359	0.95 (0.82-1.09)											A	G	0.06665	0.98079	0.91	√
rs2005976	DTNBP1				A	G	11	6184	6364	46	0.0110937	0.00208713	0.0655865	0.91 (0.83-1.01)	0.347											11	6184	6364	46	0.0110937	0.00208713	0.0655865	0.91 (0.83-1.01)		A	G	0.02176	0.96996	0.91	√
rs1474605	DTNBP1				G	A	5	3836	3680	0	0	0.0683291	0.0683291	0.93 (0.86-1.01)												5	3836	3680	0	0	0.0683291	0.0683291	0.93 (0.86-1.01)		G	A	0.026	0.97093	0.93	√
rs2218404	NTNG1				G	T	4	2723	2720	0	0	0.068549	0.068549	1.09 (0.99-1.2)																					G	T	0.2353	0.946199	1.09	√
rs2273890	DISC1				C	T	4	2893	3714	0	0	0.0697571	0.0697571	0.91 (0.82-1.01)																					C	T	0.6631	0.993325	0.91	√
rs211037	GABRG2				T	C	4	986	873	0	0	0.0712757	0.0712757	1.14 (0.99-1.31)																					T	C	0.255	1.014	1.14	√
rs231775	CTLA4				A	G	4	1426	1734	51	0.0190192	0.0271297	0.0736187	1.19 (0.98-1.44)																					A	G	0.1112	1.01745	1.19	√
rs6295	HTR1A				C	G	5	1902	2756	0	0	0.0736348	0.0736348	0.91 (0.83-1.01)			5	1902	2756	0	0	0.0736348	0.0736348	0.91 (0.83-1.01)											C	G	0.04169	1.02183	0.91	√
rs2312147	VRK2				T	C	4	5359	5409	0	0	0.0748469	0.0748469	0.95 (0.9-1.01)																					T	C	2.019e-08	0.94064	0.95		Stefansson H et al. 2009
rs12516948					A	G	4	1920	1569	25	0.00296354	0.0369219	0.0760658	0.91 (0.82-1.01)																					A	G	0.3945	1.01056	0.91
rs13242038	GRM3	Xd		X	C	T	6	3565	5354	0	0	0.0768718	0.0768718	0.92 (0.85-1.01)																					C	T	0.0002715	1.0499	0.92	√	Ripke S et al. 2014
rs878567	HTR1A				C	T	4	1802	3123	0	0	0.0775976	0.0775976	1.1 (0.99-1.23)			4	1802	3123	0	0	0.0775976	0.0775976	1.1 (0.99-1.23)											C	T	0.07186	0.981085	1.1	√
rs783038	PDE4B				T	C	5	1712	2074	12	0.00248987	0.0624485	0.0805893	0.9 (0.79-1.01)												4	1478	1877	34	0.00748156	0.0712827	0.131564	0.89 (0.77-1.03)		T	C	0.3501	0.98866	0.9	√	Ikeda M et al. 2018
rs73235619					A	G	11	6339	6825	92	0.203887	0.00212778	0.0822167	0.78 (0.59-1.03)	0.172											10	5332	5806	93	0.23993	0.00101905	0.0875079	0.76 (0.55-1.04)		A	G	0.4724	0.98679	0.78
rs7341475	RELN				A	G	9	7211	9848	0	0	0.0832641	0.0832641	0.95 (0.89-1.01)												5	5785	7815	23	0.00183009	0.0748031	0.0787502	0.93 (0.86-1.01)		A	G	0.2914	1.01501	0.95	√	Shifman S et al. 2008
rs11122359	DISC1				A	G	5	2689	3469	46	0.0100007	0.0233939	0.0857419	1.12 (0.98-1.28)												5	2689	3469	46	0.0100007	0.0233939	0.0857419	1.12 (0.98-1.28)		A	G	0.5127	1.00753	1.12	√
rs3828611	CMYA5				G	C	7	8053	8071	68	0.00838936	0.0719701	0.0863719	0.93 (0.85-1.01)			7	8053	8071	68	0.00838936	0.0719701	0.0863719	0.93 (0.85-1.01)											G	C	0.5715	0.989159	0.93
rs1799729	SIGMAR1				TT	GC	4	736	883	0	0	0.0884037	0.0884037	1.14 (0.98-1.32)			4	736	883	0	0	0.0884037	0.0884037	1.14 (0.98-1.32)															1.14	√
rs1821693	NCAM1				A	G	4	1394	1416	0	0	0.0885722	0.0885722	0.9 (0.8-1.02)																					A	G	0.1189	0.98344	0.9	√
rs2323019	FZD3				G	A	6	1650	2230	75	0.0492042	0.0159441	0.0904686	0.83 (0.67-1.03)			5	1530	1990	79	0.0538691	0.0121354	0.0714521	0.81 (0.64-1.02)											G	A	0.007905	1.02861	0.83	√
rs876797	FXYD6				A	C	4	3631	3522	0	0	0.093562	0.093562	0.94 (0.87-1.01)																					A	C	0.863	1.0022	0.94	√
rs5905512	MAOB				A	G	4	529	598	52	0.0318856	0.0078943	0.0954588	0.81 (0.64-1.04)												4	529	598	52	0.0318856	0.0078943	0.0954588	0.81 (0.64-1.04)		A	G	0.4891	1.00612	0.81
rs7917272					G	A	4	2283	6436	71	0.101873	0.00599164	0.0967292	0.73 (0.5-1.06)												4	2283	6436	71	0.101873	0.00599164	0.0967292	0.73 (0.5-1.06)		G	A	0.7994	1.00703	0.73
rs3749380	GRM7				T	C	4	3741	3595	46	0.0050952	0.0289988	0.0989567	1.09 (0.98-1.21)																					T	C	0.6273	0.99461	1.09	√
rs445422	PCM1				T	C	4	3228	3382	60	0.10191	0.116097	0.100125	1.41 (0.94-2.14)																					T	C	0.4208	1.0248	1.41	√
rs6435659	ERBB4				C	T	4	959	1091	6	0.00145494	0.0899491	0.103992	0.89 (0.77-1.02)																					C	T	0.1491	1.01623	0.89	√
rs4755404	SLC1A2				G	C	5	2200	3126	72	0.0333806	0.075443	0.105254	1.18 (0.97-1.44)			4	1718	2896	71	0.0347998	0.355055	0.265225	1.14 (0.91-1.43)											G	C	0.7636	1.0032	1.18	√
rs10759	RGS4				A	C	4	2848	2706	0	0	0.107906	0.107906	0.94 (0.86-1.01)																					A	C	0.3217	0.98876	0.94	√
rs10489202	MPC2	Xd			T	G	5	5219	5261	43	0.00568901	0.0458498	0.114339	1.09 (0.98-1.2)			5	5219	5261	43	0.00568901	0.0458498	0.114339	1.09 (0.98-1.2)											T	G	0.427	1.00995	1.09
rs2904552	PRODH				A	G	4	811	729	57	0.0885042	0.0482327	0.114555	0.73 (0.49-1.08)																					A	G	0.9345	0.9983	0.73	√
rs265981	DRD1	Xd			G	A	5	895	947	54	0.0518151	0.00581623	0.114738	1.25 (0.95-1.65)																					G	A	0.9571	1.0006	1.25	√
rs1800587	IL1A				T	C	8	1740	2217	61	0.0415258	0.11339	0.115459	1.17 (0.96-1.41)												4	899	1350	0	0	0.952523	0.952523	1 (0.88-1.14)		T	C	0.2678	0.98718	1.17	√
rs1800532	TPH1				A	C	11	3130	4306	52	0.0145456	0.00614045	0.118151	1.09 (0.98-1.2)	0.656		9	2090	2462	44	0.013113	0.453025	0.530424	1.04 (0.92-1.16)											A	C	0.004542	1.03087	1.09	√
rs2954041	NRG1		X		T	G	10	6106	7847	71	0.0525514	0.0238303	0.118525	1.16 (0.96-1.4)	0.321		4	1845	1891	83	0.0582218	0.00705324	0.126273	1.23 (0.94-1.59)		4	3154	4867	0	0	0.718183	0.718183	1.05 (0.82-1.34)		T	G	0.5619	1.01877	1.16	√
rs262355	RELN	Xd			A	T	7	2353	3446	12	0.00168686	0.0946361	0.119248	1.07 (0.98-1.17)												5	1464	2020	1	0.000182353	0.0269338	0.0283668	1.12 (1.01-1.24)		A	T	0.7211	0.99601	1.07	√	Shifman S et al. 2008
rs334558	GSK3B				C	T	4	1148	1532	34	0.00718345	0.0267088	0.120113	1.12 (0.97-1.29)																					C	T	0.5732	1.00622	1.12	√
rs901561	NRG1				G	A	5	2647	2723	87	0.0810277	0.0314824	0.123433	0.78 (0.58-1.07)												4	2585	2709	88	0.070531	0.0421706	0.229429	0.83 (0.62-1.12)		G	A	0.1398	0.983632	0.78	√
rs890	GRIN2B	Xd	X	X	T	G	9	3981	4332	56	0.0152793	0.00077765	0.124222	1.1 (0.97-1.24)			4	2453	2409	66	0.0199255	0.00831851	0.241952	1.11 (0.93-1.33)		4	1466	1909	63	0.027479	0.0408753	0.554536	1.07 (0.86-1.31)		T	G	0.009369	0.97287	1.1	√
rs1081062	NRG1				C	T	7	5268	6116	3	0.000334853	0.11094	0.125536	0.95 (0.88-1.02)			4	1736	1785	48	0.0230574	0.619116	0.822034	0.98 (0.78-1.21)											C	T	0.1189	0.981374	0.95	√
rs2466046	NRG1				C	T	4	3176	3117	0	0	0.125983	0.125983	0.94 (0.88-1.02)																					C	T	0.5813	0.994115	0.94	√
rs1143623	IL1B				C	G	4	2279	2676	0	0	0.1276	0.1276	0.94 (0.86-1.02)																					C	G	0.7453	0.99621	0.94	√
rs1799732	DRD2		X		-	C	23	5972	6623	73	0.105932	0.310606	0.130406	0.88 (0.74-1.04)	0.101		7	1426	1132	64	0.0780124	0.00519692	0.100808	0.8 (0.62-1.04)		12	3945	4344	73	0.101038	0.0393509	0.973117	1 (0.8-1.27)						0.88	√	Ripke S et al. 2014
rs1049583	YWHAH				A	G	4	950	912	0	0	0.132909	0.132909	0.87 (0.73-1.04)																					A	G	0.1144	1.01816	0.87	√
rs6294	HTR1A				A	G	5	3527	6532	26	0.0077434	0.0852432	0.1333	0.89 (0.76-1.04)			5	3527	6532	26	0.0077434	0.0852432	0.1333	0.89 (0.76-1.04)															0.89	√
rs3738398	DISC1				C	G	5	4145	4338	0	0	0.135359	0.135359	0.95 (0.88-1.02)																					C	G	0.7916	0.9971	0.95	√
rs1800896	IL10		X		G	A	13	4011	4280	63	0.0430182	0.104097	0.136089	1.12 (0.97-1.3)	0.187		4	2129	2258	72	0.105242	0.191232	0.2849	1.23 (0.84-1.8)		6	1235	1397	74	0.0650105	0.209364	0.295323	1.14 (0.89-1.46)		G	A	0.8388	1.0022	1.12	√
rs4570625	TPH2				G	T	8	3474	4550	55	0.0132132	0.098836	0.137097	1.09 (0.97-1.21)			6	1743	1828	52	0.0156142	0.023044	0.0568164	1.15 (1-1.32)											G	T	0.2464	1.0147	1.09	√
rs1009382	TNXB				G	A	4	685	990	63	0.0515369	0.0255107	0.138909	1.24 (0.93-1.64)																					G	A	0.05068	1.02316	1.24	√	Ikeda M et al. 2018
rs274622	GRM3				C	T	8	4966	6352	14	0.00199046	0.0942754	0.14271	1.06 (0.98-1.15)			7	4734	6187	26	0.00403705	0.110022	0.213906	1.06 (0.97-1.17)											C	T	0.494	1.00773	1.06	√	Ripke S et al. 2014
rs2439281	NRG1				G	A	4	4243	4217	0	0	0.143244	0.143244	1.05 (0.98-1.12)																					G	A	0.1981	0.986398	1.05	√
rs2241802	FZD3				A	G	9	2277	2921	58	0.0228371	0.0728725	0.146007	0.91 (0.79-1.04)			7	1968	2397	68	0.0315132	0.0846502	0.176419	0.89 (0.76-1.05)											A	G	0.009122	1.02809	0.91	√
rs2439272	NRG1				A	G	6	4218	5206	85	0.039066	0.0599149	0.146514	0.88 (0.73-1.05)																					A	G	0.7616	1.00341	0.88	√
rs7769372	MDGA1				T	C	4	1915	2576	60	0.0305565	0.185275	0.14723	1.18 (0.94-1.48)																					T	C	0.1681	1.02409	1.18	√
rs999710	DISC1				A	G	13	6212	7777	25	0.00294255	0.039314	0.150788	1.05 (0.98-1.11)	0.263											10	4806	6371	22	0.00253098	0.047663	0.143117	1.05 (0.98-1.13)		A	G	0.2878	1.01147	1.05	√
rs1005573	OLIG2				C	T	4	1894	1891	37	0.00607313	0.0748477	0.152228	0.91 (0.8-1.03)																					C	T	0.671	0.995114	0.91	√
rs1327175	PLXNA2	Xd			C	G	6	1395	1448	27	0.0261008	0.0772168	0.152251	0.83 (0.64-1.07)																					C	G	0.999	1	0.83	√
rs2619528	DTNBP1				A	G	17	6276	7434	48	0.0171117	0.476232	0.152851	1.08 (0.97-1.19)	0.021											12	5301	6618	44	0.0113383	0.771092	0.358984	1.05 (0.95-1.16)		A	G	0.01894	0.96928	1.08	√
rs4733348	NRG1				T	C	4	2454	3450	1	0.00010208	0.157182	0.158733	0.93 (0.85-1.03)																					T	C	0.8676	1.0023	0.93	√
rs6323	MAOA				G	T	4	980	1016	0	0	0.163934	0.163934	1.09 (0.96-1.24)			4	980	1016	0	0	0.163934	0.163934	1.09 (0.96-1.24)											G	T	0.4704	0.993325	1.09
rs1018381	DTNBP1				T	C	19	7343	7900	0	0	0.16521	0.16521	1.06 (0.98-1.15)	0.003											15	6732	7436	0	0	0.200403	0.200403	1.06 (0.97-1.15)		T	C	0.7233	0.99312	1.06	√
rs2144719	PDE4B				C	A	6	2171	2463	65	0.0302863	0.0201984	0.167737	0.88 (0.74-1.05)												4	1480	1880	73	0.0310161	0.0932986	0.508902	0.93 (0.76-1.15)		C	A	0.1915	0.985804	0.88	√	Ikeda M et al. 2018
rs314253					C	T	4	3189	3003	0	0	0.173338	0.173338	1.05 (0.98-1.13)																					C	T	0.1885	1.01461	1.05
rs1800857	CCKAR	Xd			C	T	8	1849	2982	60	0.0383195	0.0564011	0.173496	1.14 (0.95-1.36)			4	969	979	48	0.0232205	0.400077	0.858878	0.98 (0.79-1.22)											C	T	0.4191	1.01309	1.14	√
rs1801260	CLOCK				C	T	4	1247	1292	87	0.2337	0.0849324	0.176313	1.43 (0.85-2.38)			4	1247	1292	87	0.2337	0.0849324	0.176313	1.43 (0.85-2.38)											C	T	0.05236	0.977068	1.43	√
rs757656	GRM3				C	A	5	3573	5199	0	0	0.178688	0.178688	1.05 (0.98-1.13)																					C	A	0.04266	0.976677	1.05	√	Ripke S et al. 2014
rs10495310	DISC1				C	A	4	2543	3227	0	0	0.17889	0.17889	1.09 (0.96-1.23)												4	2543	3227	0	0	0.17889	0.17889	1.09 (0.96-1.23)		C	A	0.1425	1.02583	1.09	√
rs524770	PDE4B				T	C	4	1262	2040	38	0.0072292	0.115632	0.184923	1.1 (0.96-1.26)																					T	C	0.009653	1.02829	1.1	√	Ikeda M et al. 2018
rs7808549	RELN				C	T	4	814	653	0	0	0.185153	0.185153	1.14 (0.94-1.39)																					C	T	0.255	1.01552	1.14	√	Shifman S et al. 2008
rs372055	PRODH				C	T	8	2461	3083	54	0.0236654	0.0568528	0.186027	0.9 (0.78-1.05)												5	1929	2387	0	0	0.787235	0.787235	0.98 (0.88-1.1)		C	T	0.9125	0.998403	0.9	√
rs11178998	TPH2				G	A	4	2238	3343	0	0	0.186039	0.186039	0.91 (0.78-1.05)																					G	A	0.01178	0.950182	0.91	√
rs3838146					Del	Ins	5	832	1012	0	0	0.187614	0.187614	0.9 (0.77-1.05)																									0.9
rs1800955	DRD4	Xd			C	T	11	2749	2851	31	0.00777058	0.0562876	0.188294	1.07 (0.97-1.18)	0.171		6	2192	2008	0	0	0.00338599	0.00338599	1.14 (1.04-1.24)											C	T	0.2849	1.0142	1.07	√
rs747302	DRD4				C	G	4	1307	1308	37	0.00880088	0.0995639	0.189602	1.11 (0.95-1.29)			4	1307	1308	37	0.00880088	0.0995639	0.189602	1.11 (0.95-1.29)											C	G	0.8177	1.0031	1.11	√
rs2743852	DTNBP1				C	G	4	1838	2291	0	0	0.190763	0.190763	1.11 (0.95-1.3)												4	1838	2291	0	0	0.190763	0.190763	1.11 (0.95-1.3)		C	G	0.8828	0.9972	1.11	√
rs1049353	CNR1				A	G	7	1518	1752	36	0.0191168	0.219756	0.19108	1.13 (0.94-1.35)												4	1173	1241	68	0.0542218	0.245255	0.251751	1.18 (0.89-1.57)		A	G	0.1126	0.98098	1.13	√
rs155333	RELN				T	C	5	1463	2019	23	0.00561621	0.111068	0.195648	1.09 (0.95-1.25)												5	1463	2019	23	0.00561621	0.111068	0.195648	1.09 (0.95-1.25)		T	C	0.5661	1.00713	1.09	√	Shifman S et al. 2008
rs1800871	IL10				C	T	8	2169	2061	0	0	0.199947	0.199947	1.06 (0.97-1.17)																					C	T	0.7638	0.996304	1.06	√
rs696880	RTN4R				G	A	5	2100	2065	0	0	0.203133	0.203133	1.06 (0.97-1.16)																					G	A	0.9216	1.0012	1.06	√
rs40184	SLC6A3				A	G	6	2525	1865	0	0	0.204623	0.204623	0.95 (0.88-1.03)																					A	G	0.9485	1.0007	0.95	√
rs1800458	TTR				A	G	4	1012	1207	0	0	0.207742	0.207742	0.86 (0.68-1.09)												4	1012	1207	0	0	0.207742	0.207742	0.86 (0.68-1.09)		A	G	0.03944	1.04362	0.86	√
rs1321177	PDE4B				C	A	6	2151	2446	63	0.0256581	0.0162452	0.207959	0.9 (0.76-1.06)												4	1460	1863	72	0.0331803	0.0647153	0.548107	0.94 (0.76-1.16)		C	A	0.0843	0.980488	0.9	√	Ikeda M et al. 2018
rs1806201	GRIN2B				T	C	8	1915	1792	0	0	0.211284	0.211284	1.06 (0.97-1.16)			6	1542	1452	0	0	0.308873	0.308873	1.05 (0.95-1.17)											T	C	0.1754	0.98432	1.06	√
rs10798059	PLA2G4A				A	G	11	1842	2342	42	0.0194552	0.188684	0.212574	0.92 (0.8-1.05)	0.436											4	479	618	32	0.0174727	0.253497	0.366499	0.9 (0.71-1.13)		A	G	0.9345	0.999	0.92	√
rs3803300	ZBTB42	Xd	X		A	G	10	3474	3679	69	0.0401726	0.414432	0.213261	1.11 (0.94-1.3)	0.059		4	1685	1707	71	0.0248296	0.210692	0.326802	0.91 (0.76-1.1)		5	1467	1589	20	0.0124025	0.00070852	0.001527	1.41 (1.14-1.75)		A	G	0.2748	1.0202	1.11
rs1815774	FXYD6				C	G	4	2972	3141	21	0.00183602	0.169728	0.220492	0.95 (0.86-1.03)																					C	G	0.7312	1.00371	0.95	√
rs1503488	NRG1				A	G	4	1798	2380	0	0	0.220803	0.220803	1.06 (0.96-1.17)												4	1798	2380	0	0	0.220803	0.220803	1.06 (0.96-1.17)		A	G	0.4339	1.00975	1.06	√
rs499776	NOS1				A	G	5	1461	2051	48	0.0146258	0.0571701	0.225501	0.91 (0.78-1.06)																					A	G	0.003637	0.96841	0.91	√	Li Z et al. 2017
rs422951	NOTCH4				G	A	6	1487	1490	0	0	0.226352	0.226352	0.92 (0.8-1.05)			4	855	1168	0	0	0.412206	0.412206	0.93 (0.78-1.11)															0.92	√	Stefansson H et al. 2009
rs720308	MAG				G	A	4	2121	2539	47	0.014846	0.224329	0.226526	1.11 (0.93-1.33)																					G	A	0.8674	0.997407	1.11	√
rs204887	TNXB				T	C	4	683	990	47	0.0252543	0.100652	0.227267	1.15 (0.92-1.45)																					T	C	0.01074	1.02994	1.15	√	Ikeda M et al. 2018
rs9726024	DISC1				A	G	5	3326	4106	0	0	0.227433	0.227433	1.04 (0.97-1.12)												5	3326	4106	0	0	0.227433	0.227433	1.04 (0.97-1.12)		A	G	0.4309	1.00894	1.04	√
rs917071	GRM3		X		T	C	10	4015	6043	26	0.00388495	0.10592	0.227484	1.05 (0.97-1.14)	0.666		4	2050	3476	7	0.000911814	0.833903	0.92406	1 (0.91-1.11)		6	1965	2567	32	0.00636591	0.0425374	0.107368	1.1 (0.98-1.24)		T	C	0.05603	0.97795	1.05	√	Ripke S et al. 2014
rs35753505			X		C	T	36	15558	18375	68	0.0214591	0.0577976	0.228488	1.04 (0.98-1.11)	0.672		12	5312	5092	28	0.00406176	0.42779	0.497029	1.02 (0.96-1.1)		20	8962	12012	60	0.014429	0.422207	0.648659	1.02 (0.95-1.09)		C	T	0.6874	1.00441	1.04
rs659734	HTR2A				C	T	4	2440	2632	59	0.098916	0.505508	0.229686	0.78 (0.51-1.17)												4	2440	2632	59	0.098916	0.505508	0.229686	0.78 (0.51-1.17)		C	T	0.2275	0.970054	0.78	√
rs1334010	EBF3				A	G	4	2268	6405	52	0.00970736	0.044614	0.23157	0.92 (0.81-1.05)												4	2268	6405	52	0.00970736	0.044614	0.23157	0.92 (0.81-1.05)		A	G	0.6758	1.00562	0.92
rs10399805	CHI3L1				T	C	4	2626	3488	65	0.0160881	0.293803	0.232246	0.91 (0.78-1.06)																					T	C	0.2336	0.98157	0.91	√
rs1964052	NOS1AP				T	C	4	900	1362	0	0	0.2327	0.2327	1.13 (0.93-1.37)												4	900	1362	0	0	0.2327	0.2327	1.13 (0.93-1.37)		T	C	0.7201	0.99412	1.13	√
rs11590192	DISC1				C	T	4	2512	3069	0	0	0.234838	0.234838	0.95 (0.88-1.03)												4	2512	3069	0	0	0.234838	0.234838	0.95 (0.88-1.03)		C	T	0.09167	0.982357	0.95	√
rs3735782					C	A	4	2453	3451	5	0.000573493	0.202193	0.240172	0.95 (0.88-1.03)																					C	A	0.04742	1.02112	0.95
rs16147	NPY				T	C	4	1117	1581	53	0.0181827	0.103659	0.241412	1.11 (0.93-1.34)																					T	C	0.4877	0.99273	1.11	√
rs3892097	CYP2D6				*4	wt	10	1364	1607	0	0	0.244234	0.244234	0.92 (0.79-1.06)	0.516											7	902	955	0	0	0.552293	0.552293	0.95 (0.8-1.13)						0.92	√	Ripke S et al. 2014
rs3819479	RELN				A	T	4	1482	3429	95	0.274344	5.46104e-13	0.251103	0.73 (0.43-1.24)																					A	T	0.008491	0.96012	0.73	√	Shifman S et al. 2008
rs149637464	CHRNA7				T	C	5	1829	2045	0	0	0.255775	0.255775	1.12 (0.92-1.37)												5	1829	2045	0	0	0.255775	0.255775	1.12 (0.92-1.37)		T	C	0.6445	1.01288	1.12	√
rs707284	ERBB4				A	G	5	2138	2317	48	0.0106151	0.0953314	0.258894	0.93 (0.81-1.06)																					A	G	0.1069	1.01837	0.93	√
rs736707	RELN				G	A	5	1262	1632	10	0.00277553	0.142316	0.260107	1.08 (0.94-1.24)																					G	A	0.1084	1.02051	1.08	√	Shifman S et al. 2008
rs4646994					D	I	6	1384	1914	70	0.039001	0.000785389	0.261377	1.12 (0.92-1.36)																									1.12
rs3780103	PCM1				G	A	4	3271	3389	0	0	0.263766	0.263766	0.96 (0.88-1.03)																					G	A	0.8489	1.0021	0.96	√
rs9332377	COMT				T	C	5	3789	3979	54	0.0127828	0.225194	0.266421	1.08 (0.94-1.24)																					T	C	0.281	1.01613	1.08	√
rs3782221	NOS1				A	G	7	2134	2715	0	0	0.266661	0.266661	1.05 (0.96-1.15)												4	799	1378	0	0	0.22253	0.22253	1.1 (0.95-1.27)		A	G	0.3132	0.98748	1.05	√	Li Z et al. 2017
rs2247776	RELN				G	A	4	926	1460	0	0	0.269284	0.269284	0.93 (0.81-1.06)																					G	A	0.626	0.992428	0.93	√	Shifman S et al. 2008
rs2073776	DGCR2				A	G	6	4278	4576	73	0.018766	0.0723429	0.269288	1.08 (0.94-1.24)												4	1454	1873	63	0.0223689	0.000739256	0.108122	1.17 (0.97-1.41)		A	G	0.06861	1.02224	1.08	√
rs6937506					A	G	6	3046	3703	0	0	0.270008	0.270008	0.95 (0.87-1.04)																					A	G	0.06065	1.02532	0.95
rs3916970	DAOA/AS1				A	G	5	2619	3014	0	0	0.270361	0.270361	0.96 (0.89-1.03)																					A	G	0.7758	1.00331	0.96	√
rs4445183	NRG1				C	T	4	2542	2311	0	0	0.270817	0.270817	0.94 (0.84-1.05)																					C	T	0.5802	1.00612	0.94	√
rs3952	PICK1				G	A	4	2374	2494	58	0.0172952	0.605566	0.27301	0.91 (0.76-1.08)																					G	A	0.4514	1.00863	0.91	√
rs12223186	FEZ1				G	A	4	669	683	0	0	0.276146	0.276146	0.91 (0.77-1.08)																					G	A	0.8237	1.00241	0.91	√	Bergen SE et al. 2012
rs5030620	MED12				12	wt	4	440	1330	65	0.53002	0.0848628	0.276171	1.64 (0.67-4.03)																									1.64
rs8078650	CNP				G	T	5	2270	2503	0	0	0.276781	0.276781	0.94 (0.84-1.05)																					G	T	0.771	1.00401	0.94	√
rs187269	GABRB2	Xd	X		C	T	12	1941	1955	71	0.0705572	0.125352	0.27737	1.11 (0.92-1.34)	0.543		5	789	885	70	0.0891524	3.86999e-05	0.0466309	1.39 (1-1.92)		7	1152	1070	29	0.0107234	0.302847	0.446914	0.95 (0.82-1.09)		C	T	0.8453	0.997805	1.11	√
rs39339	RELN				G	T	4	1128	1847	61	0.033846	0.0463242	0.277424	1.14 (0.9-1.44)												4	1128	1847	61	0.033846	0.0463242	0.277424	1.14 (0.9-1.44)		G	T	0.7509	1.00421	1.14	√	Shifman S et al. 2008
rs37022	SLC6A3				T	A	4	1650	1321	17	0.00314842	0.229363	0.280349	0.93 (0.81-1.06)																					T	A	0.2235	1.01837	0.93	√
rs960914	FZD3				G	A	5	1595	1696	63	0.0227495	0.252187	0.281336	0.91 (0.77-1.08)			4	1406	1412	69	0.0286731	0.496706	0.462112	0.93 (0.76-1.13)											G	A	0.009544	1.02798	0.91	√
rs11577215	DISC1				G	C	4	3201	4017	0	0	0.28375	0.28375	0.94 (0.83-1.06)												4	3201	4017	0	0	0.28375	0.28375	0.94 (0.83-1.06)		G	C	0.1688	1.02696	0.94	√
rs4950928	CHI3L1				G	C	5	2707	3492	59	0.0203533	0.00419556	0.284061	0.91 (0.77-1.08)																					G	C	0.2661	1.01481	0.91	√
rs1984895	DISC1				A	G	9	3907	5387	10	0.00144287	0.202787	0.284964	1.04 (0.97-1.13)												9	3907	5387	10	0.00144287	0.202787	0.284964	1.04 (0.97-1.13)		A	G	0.2158	1.01521	1.04	√
rs12027635	DISC1				A	G	4	3172	3924	0	0	0.28855	0.28855	0.96 (0.88-1.04)												4	3172	3924	0	0	0.28855	0.28855	0.96 (0.88-1.04)		A	G	0.3706	0.98847	0.96	√
rs1008949					T	C	5	2803	2959	26	0.002613	0.300405	0.292115	0.95 (0.87-1.04)			5	2803	2959	26	0.002613	0.300405	0.292115	0.95 (0.87-1.04)											T	C	0.9989	1	0.95
rs6269	COMT				G	A	5	1445	1557	0	0	0.292375	0.292375	1.06 (0.95-1.18)																					G	A	0.0513	1.02122	1.06	√
rs10761482	ANK3				C	T	5	2727	2124	57	0.0165179	0.177239	0.293325	1.08 (0.93-1.26)			4	1808	1644	67	0.0276955	0.140889	0.313429	1.11 (0.91-1.36)											C	T	0.001252	1.0404	1.08		Athanasiu L et al. 2010
rs2295959	DISC1				T	C	4	2829	3480	11	0.00263156	0.276276	0.294495	1.08 (0.94-1.24)																					T	C	0.9167	0.9977	1.08	√
rs967244	DISC1				G	A	4	2479	2971	26	0.00657429	0.244076	0.296349	0.92 (0.8-1.07)												4	2479	2971	26	0.00657429	0.244076	0.296349	0.92 (0.8-1.07)		G	A	0.03072	1.03035	0.92	√
rs3918347	DAO				G	A	6	2992	3072	59	0.0172747	0.324735	0.299612	1.08 (0.93-1.25)												4	888	970	70	0.054555	0.252392	0.523799	1.09 (0.83-1.44)		G	A	0.08078	1.02092	1.08	√
rs707176	GRIA1				C	T	4	875	854	48	0.0284585	0.0947209	0.300035	1.14 (0.89-1.46)																					C	T	0.1649	0.98432	1.14	√	Ripke S et al. 2013
rs11496125	RELN				T	C	5	1702	2173	46	0.0102339	0.10896	0.301032	0.93 (0.82-1.06)												4	1174	1645	26	0.00503595	0.0191986	0.0808822	0.89 (0.78-1.01)		T	C	0.3669	0.99045	0.93	√	Shifman S et al. 2008
rs2234693	ESR1				C	T	5	1303	1454	0	0	0.310753	0.310753	1.06 (0.95-1.18)			4	1262	1367	0	0	0.305742	0.305742	1.06 (0.95-1.18)											C	T	0.2536	0.987879	1.06	√
rs3782219	NOS1				T	C	5	2246	2450	12	0.00158499	0.170603	0.31373	0.95 (0.87-1.05)																					T	C	0.3752	0.98866	0.95	√	Li Z et al. 2017
rs3741775	DAO		X		G	T	11	4313	5280	75	0.0300772	0.123476	0.313811	0.94 (0.83-1.06)	0.594		4	1491	1487	84	0.0683411	0.0139833	0.456672	0.9 (0.67-1.2)		7	2822	3793	65	0.0175303	0.826875	0.63738	0.97 (0.86-1.1)		G	T	0.02801	0.975991	0.94	√
rs2301600	MAG				T	C	5	2428	3051	0	0	0.316375	0.316375	1.04 (0.96-1.13)																					T	C	0.5002	0.99154	1.04	√
rs254664	CLINT1				T	C	5	1642	1973	53	0.0198476	0.107805	0.32363	1.09 (0.92-1.29)																					T	C	0.4835	1.00813	1.09	√
rs2070106	CNP				A	G	5	2264	2472	16	0.0018691	0.259076	0.323691	1.05 (0.95-1.15)																					A	G	0.5206	1.00753	1.05	√
rs2243404	CPLX2				C	T	4	1821	1721	0	0	0.325155	0.325155	1.07 (0.94-1.22)																					C	T	0.05335	1.02573	1.07	√
rs3756450					G	A	5	1658	1326	60	0.0240655	0.11485	0.325339	0.91 (0.76-1.09)																					G	A	0.2179	1.01897	0.91
rs2439282	NRG1				A	G	4	2454	3450	22	0.00755338	0.293977	0.328426	1.09 (0.92-1.29)																					A	G	0.6057	1.00944	1.09	√
rs370429	PCM1				A	G	5	3244	3599	64	0.0815287	0.811804	0.331963	1.18 (0.84-1.67)																					A	G	0.302	1.03066	1.18	√
rs383964	PRODH				T	C	5	1941	2398	0	0	0.338204	0.338204	1.09 (0.91-1.31)												5	1941	2398	0	0	0.338204	0.338204	1.09 (0.91-1.31)		T	C	0.4129	1.01908	1.09	√
rs3737597	DISC1				A	G	8	3208	4141	33	0.0196385	0.374904	0.339967	1.09 (0.91-1.31)												5	1230	2448	50	0.16088	0.0995376	0.401448	1.24 (0.75-2.05)		A	G	0.6471	1.01369	1.09	√
rs705708	ERBB3				T	C	4	1183	2826	54	0.0132296	0.221941	0.341645	1.08 (0.92-1.26)																					T	C	0.6306	1.00511	1.08	√
rs165774	COMT	Xd	X		A	G	10	6704	7673	67	0.0180665	0.0111882	0.341987	1.05 (0.95-1.18)	0.55		4	3338	3933	66	0.0188358	7.44261e-05	0.0495718	1.18 (1-1.4)		6	3366	3740	47	0.0090013	0.956017	0.658481	0.97 (0.87-1.1)		A	G	0.8552	1.0022	1.05	√
rs3916967	DAOA		X		G	A	16	7869	8929	36	0.00509931	0.364331	0.343005	1.03 (0.97-1.1)	0.781		6	3964	4511	0	0	0.322468	0.322468	1.03 (0.97-1.1)		9	3807	4418	49	0.0112016	0.5616	0.380126	1.05 (0.94-1.16)		G	A	0.8812	0.998403	1.03	√
rs3738401	DISC1		X		A	G	26	10259	12952	16	0.00247761	0.221244	0.346465	1.02 (0.98-1.07)	0.635		6	3114	4102	0	0	0.632617	0.632617	0.98 (0.9-1.07)		17	6590	8198	37	0.00688614	0.0805594	0.228953	1.04 (0.97-1.12)		A	G	0.6847	0.99541	1.02	√
rs1079597	DRD2				A	G	6	924	954	81	0.182861	0.140064	0.348097	0.83 (0.56-1.22)												4	674	695	88	0.318521	0.0870881	0.348487	0.75 (0.42-1.36)		A	G	0.7054	0.99471	0.83	√	Ripke S et al. 2014
rs752016	PLXNA2				C	T	8	4524	4356	35	0.00836086	0.0873201	0.349165	0.95 (0.84-1.06)																					C	T	0.9552	1.0008	0.95	√
rs12067006	GRIK3				C	T	5	1027	1579	62	0.0474071	0.210315	0.357821	1.13 (0.87-1.46)												4	965	1565	65	0.0417298	0.297209	0.539097	1.08 (0.84-1.4)		C	T	0.9965	1.0001	1.13	√	Aberg KA et al. 2013
rs821631	DISC1				G	A	4	2542	3273	0	0	0.361688	0.361688	0.96 (0.89-1.04)												4	2542	3273	0	0	0.361688	0.361688	0.96 (0.89-1.04)		G	A	0.6569	1.00491	0.96	√
rs1468412	GRM3		X		T	A	13	7190	8946	38	0.00623942	0.13165	0.367647	1.04 (0.96-1.12)	0.463		7	4740	6149	40	0.00646399	0.560893	0.780133	1.01 (0.92-1.12)		5	1968	2567	33	0.0068799	0.0327529	0.159651	1.1 (0.96-1.25)		T	A	9.313e-05	0.954946	1.04	√	Ripke S et al. 2014
rs10503899	NRG1				G	A	4	2454	3450	0	0	0.37435	0.37435	0.97 (0.89-1.04)																					G	A	0.9164	1.0012	0.97	√
rs11197666					T	C	4	2201	6334	68	0.114552	0.212315	0.374538	0.83 (0.54-1.26)												4	2201	6334	68	0.114552	0.212315	0.374538	0.83 (0.54-1.26)		T	C	0.3341	1.02439	0.83
rs5326	DRD1				A	G	6	1919	1657	43	0.0164487	0.257587	0.375284	1.08 (0.91-1.27)			4	1757	1519	53	0.0165946	0.186822	0.261431	1.1 (0.93-1.31)											A	G	0.61	0.99263	1.08	√
rs1800795	IL6				G	C	9	1674	1761	62	0.0448544	0.412121	0.37678	0.92 (0.76-1.11)												6	1300	1381	56	0.0273069	0.195241	0.214956	0.89 (0.74-1.07)		G	C	0.05552	0.97902	0.92
rs769224	COMT				A	G	4	2689	2853	0	0	0.377795	0.377795	1.1 (0.89-1.37)																					A	G	0.9416	0.9974	1.1	√
rs10864702	DISC1				C	T	4	3010	3730	0	0	0.384171	0.384171	0.95 (0.85-1.06)												4	3010	3730	0	0	0.384171	0.384171	0.95 (0.85-1.06)		C	T	0.02172	1.03717	0.95	√
rs1143627	IL1B				A	G	8	2254	2365	59	0.0202511	0.173426	0.384389	1.06 (0.93-1.21)												5	1455	1453	75	0.04574	0.18037	0.448995	1.09 (0.87-1.36)		A	G	0.7994	0.9972	1.06	√
rs3214087	PCM1				-	C	4	3281	3365	3	0.000255821	0.38922	0.38442	0.97 (0.89-1.05)																									0.97	√
rs3751284	NOS1AP				A	G	5	1330	2210	0	0	0.387042	0.387042	0.96 (0.87-1.06)												4	666	1269	0	0	0.271572	0.271572	0.92 (0.8-1.06)		A	G	0.3941	1.00934	0.96	√
rs1407598	DISC1				C	A	4	3073	3874	12	0.00117201	0.304699	0.392279	1.04 (0.95-1.14)												4	3073	3874	12	0.00117201	0.304699	0.392279	1.04 (0.95-1.14)		C	A	0.2215	1.01522	1.04	√
rs951436					T	G	16	8151	9156	55	0.00988772	0.22907	0.393405	0.97 (0.9-1.04)	0.833											11	5289	6004	63	0.0150079	0.693628	0.722404	0.98 (0.89-1.08)		T	G	0.3816	1.00934	0.97
rs724226	GRM3				A	G	6	3095	4144	37	0.00942742	0.197684	0.39468	1.06 (0.93-1.21)			4	2381	3749	45	0.0114231	0.102289	0.232349	1.1 (0.94-1.29)											A	G	0.9824	1.0002	1.06	√	Ripke S et al. 2014
rs10828317					A	G	7	2496	1868	81	0.0664633	0.353064	0.395186	1.1 (0.88-1.36)												5	1698	1361	84	0.0857943	0.0441401	0.176141	1.22 (0.92-1.62)		A	G	0.0386	1.02357	1.1
rs7772821	TAAR6				G	T	4	3028	3515	0	0	0.39794	0.39794	0.96 (0.87-1.06)																					G	T	0.687	1.00632	0.96	√
rs4938445	FXYD6				A	G	5	4653	4569	71	0.0204762	0.171398	0.3995	0.94 (0.81-1.09)																					A	G	0.7526	1.00361	0.94	√
rs4658890	DISC1				G	T	4	1543	2340	29	0.00416907	0.454342	0.401109	1.05 (0.94-1.18)																					G	T	0.3902	0.990943	1.05	√
rs520692	NOTCH4				G	A	6	1048	1665	67	0.0774913	0.428105	0.402123	0.89 (0.67-1.17)																									0.89	√	Stefansson H et al. 2009
rs821581	DISC1				C	T	5	3311	4050	14	0.00182414	0.445792	0.403895	1.04 (0.95-1.15)												5	3311	4050	14	0.00182414	0.445792	0.403895	1.04 (0.95-1.15)		C	T	0.6622	1.00542	1.04	√
rs10503903	NRG1				G	T	4	2455	3450	19	0.0101244	0.252381	0.404314	1.09 (0.89-1.34)																					G	T	0.9978	0.9999	1.09	√
rs1130233	AKT1				A	G	6	2630	2556	0	0	0.404556	0.404556	0.97 (0.89-1.05)																					A	G	0.3477	1.01207	0.97	√
rs1417374					C	T	6	2210	1455	73	0.0480641	0.847399	0.404718	1.09 (0.88-1.36)												4	1416	945	81	0.0877603	0.302703	0.559149	1.1 (0.79-1.54)		C	T	0.1736	0.984223	1.09
rs11038172	TSPAN18				A	G	5	4977	5182	44	0.00317372	0.36237	0.404969	1.03 (0.96-1.11)			5	4977	5182	44	0.00317372	0.36237	0.404969	1.03 (0.96-1.11)											A	G	0.9682	1.0014	1.03		Yue WH et al. 2011
rs2243250	IL4				T	C	5	1416	1366	61	0.037531	0.577853	0.409291	0.91 (0.73-1.14)																					T	C	0.6237	1.00713	0.91	√
rs1587526	GRIK3				T	C	4	900	1488	0	0	0.410231	0.410231	0.91 (0.72-1.14)																					T	C	0.311	1.01928	0.91	√	Aberg KA et al. 2013
rs7528545	PDE4B				T	C	4	1039	1674	22	0.00468225	0.236424	0.412208	0.94 (0.82-1.08)												4	1039	1674	22	0.00468225	0.236424	0.412208	0.94 (0.82-1.08)		T	C	0.121	1.01796	0.94	√	Ikeda M et al. 2018
rs4796751	CNP				T	C	4	1530	1764	0	0	0.413894	0.413894	0.95 (0.83-1.08)																					T	C	0.7082	0.99442	0.95	√
rs165599	COMT		X		G	A	23	9701	15606	35	0.00519187	0.235595	0.416015	1.02 (0.97-1.08)	0.754		7	2407	2716	6	0.000689857	0.438426	0.453395	0.97 (0.89-1.05)		11	6226	11265	44	0.00579613	0.236528	0.498552	1.02 (0.95-1.1)		G	A	0.29	0.988074	1.02	√
rs10494370	UHMK1				G	A	4	1703	1334	64	0.062801	0.294685	0.417402	1.14 (0.83-1.55)												4	1703	1334	64	0.062801	0.294685	0.417402	1.14 (0.83-1.55)		G	A	0.5848	0.990442	1.14	√
rs8192625	TAAR6				A	G	4	2904	3402	36	0.0191356	0.0854416	0.417879	0.91 (0.72-1.14)																					A	G	0.2724	1.02521	0.91	√
rs1160751	GRIK3				G	A	4	940	1573	0	0	0.421728	0.421728	1.05 (0.93-1.2)																					G	A	0.4794	1.00824	1.05	√	Aberg KA et al. 2013
rs140700	SLC6A4				A	G	5	1895	2478	89	0.236972	1.57261e-05	0.430361	0.83 (0.52-1.32)																					A	G	0.7288	0.99352	0.83	√
rs6986716	NRG1				A	C	4	2527	2587	32	0.00832619	0.246786	0.431876	0.94 (0.8-1.1)																					A	C	0.2975	1.0141	0.94	√
rs1799836	MAOB				A	G	4	788	778	85	0.173628	0.00438892	0.432506	0.84 (0.54-1.31)																					A	G	0.5263	1.00562	0.84
rs11122362	DISC1				T	C	4	3195	3993	6	0.00102886	0.46006	0.433047	0.95 (0.85-1.07)												4	3195	3993	6	0.00102886	0.46006	0.433047	0.95 (0.85-1.07)		T	C	0.9965	1.0001	0.95	√
rs41303970	GCLM				T	C	4	1741	1813	0	0	0.434389	0.434389	0.95 (0.84-1.08)			4	1741	1813	0	0	0.434389	0.434389	0.95 (0.84-1.08)											T	C	0.437	1.01106	0.95	√
rs641574	GRIA4				G	A	4	1020	910	0	0	0.440051	0.440051	0.95 (0.83-1.08)																					G	A	0.8741	0.998303	0.95	√
rs535620	GRIK3				A	G	5	1026	1579	73	0.0661092	0.018264	0.440069	1.12 (0.84-1.48)												4	964	1565	65	0.035252	0.0426866	0.749138	1.04 (0.82-1.31)		A	G	0.01447	1.02819	1.12	√	Aberg KA et al. 2013
rs6992907	NRG1				C	T	4	2454	3450	64	0.0194534	0.853105	0.443206	1.08 (0.89-1.31)																					C	T	0.3126	0.989159	1.08	√
rs4305745					G	A	6	3448	4169	0	0	0.444477	0.444477	0.97 (0.91-1.04)												4	2808	3298	0	0	0.943343	0.943343	1 (0.93-1.08)		G	A	0.8627	1.0018	0.97
rs778293		Xd	X		G	A	15	7659	9478	63	0.0137779	0.0245476	0.444682	1.03 (0.95-1.12)	0.264		4	2899	3218	0	0	1.59552e-05	1.59552e-05	1.18 (1.09-1.27)		10	4662	6260	57	0.0120789	0.743623	0.513171	0.97 (0.88-1.07)		G	A	0.5289	0.993226	1.03
rs367398	NOTCH4		X		T	C	16	3224	3611	13	0.00362226	0.420605	0.454571	1.03 (0.95-1.12)	0.839		7	1791	2132	0	0	0.828815	0.828815	0.99 (0.9-1.09)		7	1294	1370	44	0.0223175	0.191346	0.275263	1.1 (0.93-1.3)						1.03	√	Stefansson H et al. 2009
rs10503253	CSMD1				A	C	4	2585	2533	0	0	0.455202	0.455202	1.03 (0.95-1.11)			4	2585	2533	0	0	0.455202	0.455202	1.03 (0.95-1.11)											A	C	2.694e-08	1.07347	1.03		Ripke S et al. 2011
rs1160491	DISC1				A	T	4	2797	3656	42	0.00583453	0.444452	0.455893	0.96 (0.85-1.07)												4	2797	3656	42	0.00583453	0.444452	0.455893	0.96 (0.85-1.07)		A	T	0.4233	0.99054	0.96	√
rs497768					C	G	6	5226	5136	56	0.00643789	0.35991	0.456723	0.97 (0.89-1.06)			4	3955	4101	11	0.000556552	0.605949	0.611332	1.02 (0.95-1.09)											C	G	0.6475	1.00501	0.97
rs5993883	COMT				T	G	4	3064	3313	72	0.0169043	0.983871	0.456848	0.94 (0.81-1.1)																					T	G	0.1485	0.98482	0.94	√
rs11248526					T	C	4	2271	6413	64	0.0238274	0.118653	0.457674	1.08 (0.89-1.3)												4	2271	6413	64	0.0238274	0.118653	0.457674	1.08 (0.89-1.3)		T	C	0.05966	1.03293	1.08
rs1800497	ANKK1				T	C	18	2574	3245	56	0.0470804	0.213739	0.458031	0.95 (0.82-1.09)	0.665											10	1496	1609	59	0.0654859	0.510641	0.618379	0.95 (0.76-1.17)		T	C	0.8775	1.002	0.95
rs2466058	NRG1				T	C	4	3696	3723	63	0.0257831	0.254459	0.460383	1.08 (0.88-1.32)																					T	C	0.09479	1.03365	1.08	√
rs2806465	DISC1				G	C	4	2943	3778	0	0	0.461927	0.461927	0.97 (0.91-1.05)																					G	C	0.6962	0.995609	0.97	√
rs6313	HTR2A		X		T	C	58	11747	12423	63	0.0361941	0.835642	0.463464	0.98 (0.91-1.04)	0.127		17	3476	3513	5	0.00125243	0.0581436	0.0810108	1.07 (0.99-1.15)		30	6996	7783	64	0.0341498	0.991077	0.384532	0.96 (0.88-1.05)		T	C	0.1792	1.0145	0.98	√
rs2619539	DTNBP1				G	C	5	1240	1365	13	0.00341193	0.528142	0.469054	0.95 (0.83-1.09)			4	1197	1317	16	0.00340113	0.665538	0.61164	0.96 (0.84-1.11)											G	C	0.3197	1.01065	0.95	√
rs464049	SLC6A3				C	T	5	1651	1326	76	0.0365251	0.347432	0.471161	0.93 (0.77-1.13)																					C	T	0.05423	1.02092	0.93	√
rs6664618	PDE4B				T	G	4	1035	1668	53	0.0162924	0.626699	0.471174	1.07 (0.9-1.27)												4	1035	1668	53	0.0162924	0.626699	0.471174	1.07 (0.9-1.27)		T	G	0.05743	1.02061	1.07	√	Ikeda M et al. 2018
rs769395	GAD1				G	A	5	2405	2399	0	0	0.472041	0.472041	0.97 (0.89-1.06)																					G	A	0.4551	0.991041	0.97	√
rs947267	DAOA		X		C	A	11	3343	3701	64	0.0243049	0.304496	0.472491	0.96 (0.85-1.08)	0.718		4	1417	1638	84	0.0660652	0.412955	0.583398	0.93 (0.7-1.22)		7	1926	2063	28	0.00609047	0.512718	0.633934	0.97 (0.87-1.09)		C	A	0.299	1.01116	0.96	√
rs1024611					A	G	4	557	503	63	0.0665575	0.320792	0.473952	0.89 (0.65-1.22)																					A	G	0.6394	1.00552	0.89
rs187993					G	T	6	3252	4864	40	0.005934	0.239275	0.474641	0.96 (0.87-1.07)												4	1655	2345	50	0.0126324	0.323749	0.442049	0.94 (0.8-1.1)		G	T	0.2447	1.01328	0.96
rs1538979	DISC1				T	C	4	1471	2271	59	0.0274694	0.160609	0.476038	1.08 (0.87-1.33)																					T	C	0.7233	1.00552	1.08	√
rs4880	SOD2				C	T	9	2949	2579	0	0	0.477472	0.477472	1.04 (0.94-1.15)			6	2298	1883	0	0	0.284443	0.284443	1.07 (0.94-1.23)											C	T	0.1742	1.01461	1.04	√
rs1978340					T	C	5	2516	2483	0	0	0.478254	0.478254	0.97 (0.88-1.06)																					T	C	0.09503	0.98069	0.97
rs1567871	RTN4R				T	C	6	2897	3006	30	0.00441406	0.344597	0.481683	0.96 (0.87-1.07)																					T	C	0.8675	1.0022	0.96	√
rs1805247	GRIN2B				C	T	6	1424	1294	2	0.000617673	0.482154	0.482739	1.05 (0.91-1.21)																					C	T	0.2436	1.02143	1.05	√
rs4403369	NRG1				G	A	4	3171	3021	20	0.00503826	0.357689	0.483403	1.05 (0.91-1.22)																					G	A	0.2616	0.982067	1.05	√
rs776401	NRG1				C	C	7	1112	1077	56	0.247408	0.790141	0.484285	0.96 (0.85-1.08)												6	3602	5203	60		0.734016	0.401185	0.95 (0.84-1.07)						0.96	√
rs2272522	CHL1				T	T	4	3664	5217	92	0.0122127	0.00109634	0.484285	1.2 (0.72-2.01)																0.012049									1.2	√
rs3011399					C	T	5	2780	6935	67	0.0262322	0.163228	0.484795	1.06 (0.89-1.27)												4	2281	6438	75	0.0335695	0.263071	0.685124	1.04 (0.85-1.29)		C	T	0.2969	1.01694	1.06
rs348624	NOS1AP				T	C	7	2826	3775	70	0.0500059	0.000652072	0.485763	0.93 (0.75-1.14)												4	816	1191	12	0.00672466	0.791559	0.778815	1.03 (0.83-1.29)		T	C	0.7069	0.99382	0.93	√
rs1800828	DRD3				G	C	6	1406	1402	22	0.00689497	0.309775	0.489483	0.95 (0.82-1.1)												5	1253	1280	36	0.0132998	0.401641	0.724179	0.97 (0.82-1.15)		G	C	0.2738	1.01359	0.95	√
rs740603	COMT				A	G	8	4740	4983	0	0	0.490809	0.490809	0.98 (0.93-1.04)												4	3107	3371	53	0.00705343	0.636049	0.444968	0.96 (0.85-1.07)		A	G	0.5364	0.99322	0.98	√
rs1322784	DISC1				C	T	11	5364	7001	27	0.00384321	0.252476	0.491314	1.03 (0.95-1.1)	0.315											10	4706	6284	29	0.00467103	0.486966	0.781128	1.01 (0.93-1.1)		C	T	0.8242	0.997307	1.03	√
rs963468	DRD3				A	G	6	3822	4241	0	0	0.494592	0.494592	1.02 (0.96-1.09)												4	1136	1451	20	0.00366925	0.613356	0.732468	1.02 (0.9-1.17)		A	G	0.4545	0.99193	1.02	√
rs1799913	TPH1				A	C	5	1323	2201	34	0.0102901	0.0520986	0.496043	1.06 (0.9-1.23)																					A	C	0.005075	1.03056	1.06	√
rs2498804	LOC102723342				G	T	5	1953	1754	0	0	0.497748	0.497748	1.03 (0.94-1.14)																					G	T	0.1168	0.982357	1.03
rs967433	DISC1				C	T	5	3671	4529	0	0	0.498046	0.498046	0.98 (0.92-1.04)												4	3013	3812	0	0	0.829337	0.829337	0.99 (0.93-1.06)		C	T	0.7045	0.995808	0.98	√
rs1923298	SLC1A2				C	T	4	1482	1234	0	0	0.498382	0.498382	0.96 (0.84-1.09)																					C	T	0.3505	1.01328	0.96	√
rs1800872	IL10		X		A	C	13	4445	5005	32	0.00655045	0.404957	0.499762	1.03 (0.95-1.11)	0.852		4	2181	2630	66	0.0189019	0.169697	0.341818	1.09 (0.92-1.28)		6	1616	1723	0	0	0.936206	0.936206	1 (0.9-1.11)		A	C	0.7441	1.00401	1.03	√
rs403636	SLC6A3	Xd			T	G	6	2171	1796	58	0.0251764	0.126739	0.500494	1.06 (0.89-1.27)												4	707	724	17	0.006721	0.0185855	0.0587902	1.2 (0.99-1.44)		T	G	0.9125	0.9984	1.06	√
rs778294	DAOA		X		T	C	17	8738	10637	11	0.00125169	0.423796	0.501267	0.98 (0.93-1.04)	0.749		6	3564	3886	38	0.00742995	0.971951	0.863867	1.01 (0.9-1.13)		10	5076	6751	0	0	0.278738	0.278738	0.97 (0.91-1.03)		T	C	0.8231	1.0026	0.98	√
rs3738402	DISC1				T	C	6	3666	4386	2	0.000582192	0.493616	0.504439	0.96 (0.85-1.08)																					T	C	0.6516	0.98738	0.96	√
rs7631540					C	T	6	4242	4590	0	0	0.506431	0.506431	1.02 (0.96-1.08)																					C	T	0.2706	0.988367	1.02
rs583018	PDE4B				C	A	5	1709	2073	0	0	0.507318	0.507318	1.03 (0.94-1.14)												4	1476	1876	0	0	0.441247	0.441247	1.04 (0.94-1.15)		C	A	0.5712	1.00602	1.03	√	Ikeda M et al. 2018
rs408067	SMG6	Xd		X	C	G	5	1379	1397	76	0.0587442	0.112232	0.509039	1.09 (0.85-1.4)			4	1145	1146	49	0.0184654	0.00450813	0.0455732	1.22 (1-1.49)											C	G	4.946e-05	0.95437	1.09		Ripke S et al. 2014
rs2812385	DISC1				G	T	4	1539	2320	0	0	0.509557	0.509557	1.03 (0.94-1.14)																					G	T	0.8695	0.998203	1.03	√
rs9321501	AHI1				A	C	5	2238	4275	32	0.00370234	0.264473	0.509912	1.03 (0.94-1.14)												4	1812	3930	27	0.00263333	0.137345	0.266513	1.06 (0.96-1.16)		A	C	0.01565	1.02603	1.03	√
rs14251	RELL2				C	A	4	2317	4638	86	0.0503111	0.00117278	0.510365	0.92 (0.73-1.17)																					C	A	0.6413	0.994916	0.92
rs2271194	ERBB3				A	T	4	1291	2484	0	0	0.516506	0.516506	1.04 (0.93-1.15)																					A	T	0.7098	0.99601	1.04	√
rs1053454	PIP4K2A				A	C	4	1054	732	63	0.0374848	0.388803	0.516763	0.92 (0.73-1.17)																					A	C	0.3672	0.99015	0.92	√
rs4512342	NRG1				G	T	5	3602	3540	47	0.0126291	0.0190719	0.517182	0.95 (0.81-1.11)																					G	T	0.02304	1.03634	0.95	√
rs2269577	XBP1				G	C	6	1905	2474	55	0.016643	0.195412	0.52168	0.95 (0.83-1.1)																					G	C	0.001748	0.965121	0.95	√
rs1390938	SLC18A1				T	C	4	1013	1083	32	0.0122692	0.209042	0.522179	1.06 (0.88-1.29)																					T	C	0.07405	1.02183	1.06	√
rs737865	COMT		X		C	T	20	9377	12437	42	0.00699866	0.174091	0.524341	1.02 (0.96-1.08)	0.238		8	2914	3409	0	0	0.916288	0.916288	1 (0.93-1.09)		9	5402	8102	38	0.00461179	0.0218773	0.100539	1.07 (0.99-1.15)		C	T	0.1714	1.01623	1.02	√
rs3825251	DAO				G	A	7	4483	5502	35	0.00465771	0.481283	0.526643	1.03 (0.94-1.12)			4	2810	2992	0	0	0.505342	0.505342	1.03 (0.95-1.1)											G	A	0.4369	1.01116	1.03	√
rs945713	NOS1AP				C	T	5	1678	2568	67	0.0242074	0.123744	0.53121	1.06 (0.89-1.25)												4	1014	1627	74	0.0401206	0.0740938	0.6277	1.06 (0.84-1.34)		C	T	0.1143	0.982946	1.06	√
rs362719	RELN				A	C	6	1667	2022	69	0.044791	0.757085	0.533394	1.07 (0.86-1.33)																					A	C	0.7126	0.99491	1.07	√	Shifman S et al. 2008
rs3813065	PIK3C3				T	C	6	1233	1532	78	0.131199	0.0320923	0.534811	1.12 (0.78-1.6)																					T	C	0.01719	0.96368	1.12	√
rs1900500	HSPA12A				T	C	4	2265	6410	72	0.013222	0.0832004	0.53581	1.04 (0.91-1.19)												4	2265	6410	72	0.013222	0.0832004	0.53581	1.04 (0.91-1.19)		T	C	0.01804	0.97531	1.04
rs361525	TNF				A	G	6	1322	1535	45	0.0877935	0.209767	0.538325	1.12 (0.78-1.6)																									1.12	√
rs1415263	NOS1AP				T	C	8	2176	3329	55	0.0164239	0.286694	0.53898	0.96 (0.85-1.09)												5	1131	1736	71	0.040463	0.949221	0.852441	0.98 (0.79-1.21)		T	C	0.02338	0.9759	0.96	√
rs2255340	DISC1				A	G	10	4284	6033	40	0.0092225	0.27447	0.54004	1.03 (0.93-1.14)	0.837											10	4284	6033	40	0.0092225	0.27447	0.54004	1.03 (0.93-1.14)		A	G	0.7678	0.99641	1.03	√
rs3924999	NRG1		X		A	G	21	10838	12680	57	0.0126899	0.506064	0.540679	0.98 (0.91-1.05)	0.887		10	5310	5368	57	0.0153129	0.0599808	0.328085	0.95 (0.85-1.05)		5	3746	5484	31	0.002537	0.94277	0.830333	0.99 (0.91-1.07)		A	G	0.2668	1.01227	0.98	√
rs9476886	DTNBP1				T	C	5	3333	3506	0	0	0.542075	0.542075	0.98 (0.91-1.05)												5	3333	3506	0	0	0.542075	0.542075	0.98 (0.91-1.05)		T	C	0.7993	0.9969	0.98	√
rs17470454	DTNBP1				T	C	6	3918	4069	21	0.00900836	0.522397	0.545522	0.95 (0.81-1.12)												6	3918	4069	21	0.00900836	0.522397	0.545522	0.95 (0.81-1.12)		T	C	0.07898	0.96117	0.95	√
rs2478431	PPAPDC1A				G	A	4	2285	6445	79	0.0424075	0.14895	0.549398	0.93 (0.74-1.17)												4	2285	6445	79	0.0424075	0.14895	0.549398	0.93 (0.74-1.17)		G	A	0.6826	1.00642	0.93
rs174697	COMT				A	G	4	1297	1441	0	0	0.549484	0.549484	1.05 (0.9-1.22)																					A	G	0.1016	0.96551	1.05	√
rs2921966	HSPA12A				T	C	4	2266	6409	72	0.0138813	0.0868081	0.549799	1.04 (0.91-1.2)												4	2266	6409	72	0.0138813	0.0868081	0.549799	1.04 (0.91-1.2)		T	C	0.02082	0.9759	1.04
rs2772122	DISC1				G	A	4	2378	2631	0	0	0.552805	0.552805	0.97 (0.89-1.07)												4	2378	2631	0	0	0.552805	0.552805	0.97 (0.89-1.07)		G	A	0.6455	1.00591	0.97	√
rs6465084	GRM3				G	A	11	5760	6107	46	0.0129358	0.84594	0.553163	0.97 (0.87-1.08)	0.301											7	2495	3018	57	0.0185467	0.942147	0.855677	0.99 (0.86-1.14)		G	A	0.00122	0.960698	0.97	√	Ripke S et al. 2014
rs27072	SLC6A3				A	G	5	1894	2040	0	0	0.553318	0.553318	0.97 (0.88-1.07)																					A	G	0.09032	1.02409	0.97	√
rs315952	IL1RN				A	G	4	1513	1472	0	0	0.554869	0.554869	0.97 (0.88-1.07)																					A	G	0.31	0.98847	0.97	√
rs175174	ZDHHC8		X		G	A	12	3866	4072	56	0.0157172	0.273457	0.555385	1.03 (0.93-1.13)	0.563		5	1996	2162	65	0.019519	0.00519558	0.109409	1.13 (0.97-1.32)		5	1588	1531	0	0	0.720234	0.720234	0.98 (0.88-1.09)		G	A	0.1651	1.01532	1.03	√
rs2494732	AKT1		X		G	A	10	4907	5007	68	0.0210272	0.727235	0.555947	1.04 (0.92-1.16)	0.474		4	1453	1538	60	0.0201112	0.0749068	0.457564	0.93 (0.78-1.12)		5	3133	3086	73	0.0263056	0.107738	0.160683	1.13 (0.95-1.35)		G	A	0.1667	1.01602	1.04	√
rs1934909	DISC1				A	G	8	4098	5401	0	0	0.557829	0.557829	0.98 (0.9-1.06)												8	4098	5401	0	0	0.557829	0.557829	0.98 (0.9-1.06)		A	G	0.1778	0.97971	0.98	√
rs2478432	PPAPDC1A				G	A	4	2279	6428	78	0.0398828	0.171543	0.557937	0.94 (0.75-1.17)												4	2279	6428	78	0.0398828	0.171543	0.557937	0.94 (0.75-1.17)		G	A	0.6883	1.00632	0.94
rs933271	COMT				G	A	4	1564	1512	45	0.0100157	0.248671	0.559044	0.96 (0.83-1.11)																					G	A	0.5401	0.99292	0.96	√
rs1805502	GRIN2B				A	G	9	2287	2529	22	0.00744522	0.462375	0.563145	1.04 (0.92-1.17)			5	1772	2099	29	0.00747359	0.729631	0.870602	1.01 (0.88-1.17)											A	G	0.2709	1.01511	1.04	√
rs2682826	NOS1				T	C	4	1578	1547	86	0.0761362	0.766315	0.565022	0.92 (0.69-1.23)			4	1578	1547	86	0.0761362	0.766315	0.565022	0.92 (0.69-1.23)											T	C	0.0125	1.02963	0.92	√	Li Z et al. 2017
rs1000731	DISC1				T	C	12	6694	7865	25	0.00306949	0.49002	0.568519	1.02 (0.96-1.09)	0.86											9	4555	6055	10	0.00120547	0.186991	0.240431	1.04 (0.97-1.12)		T	C	0.2167	1.01521	1.02	√
rs751229	DISC1				C	T	6	3586	3894	46	0.00804307	0.188681	0.569329	1.03 (0.92-1.15)												4	3054	3104	60	0.0111834	0.0968448	0.39827	1.06 (0.93-1.21)		C	T	0.9774	1.0003	1.03	√
rs2337506	CHRNA7				G	A	5	762	938	0	0	0.571607	0.571607	1.05 (0.89-1.22)																					G	A	0.7086	0.995312	1.05	√
rs3916965			X		A	G	16	8289	10260	67	0.0169063	0.968711	0.573092	1.02 (0.94-1.11)	0.29		6	3964	4511	62	0.0119743	0.132758	0.206561	1.08 (0.96-1.21)		10	4325	5749	68	0.0215745	0.166928	0.831804	0.99 (0.88-1.11)		A	G	0.9631	0.9995	1.02
rs4733376	NRG1				G	A	5	4618	5380	57	0.0104714	0.686011	0.573151	1.04 (0.92-1.17)																					G	A	0.01441	1.04081	1.04	√
rs841865	PLXNA2				A	G	8	2611	2646	44	0.014602	0.0444276	0.574145	1.04 (0.91-1.2)			4	1988	1948	42	0.00739771	0.0134246	0.165734	1.1 (0.96-1.26)											A	G	0.893	1.0018	1.04	√
rs11597916	GFRA1				C	T	4	2265	6406	59	0.00791283	0.157948	0.574445	1.03 (0.92-1.16)												4	2265	6406	59	0.00791283	0.157948	0.574445	1.03 (0.92-1.16)		C	T	0.4537	0.992034	1.03	√
rs4848306					A	G	4	1176	1201	0	0	0.575356	0.575356	1.03 (0.93-1.14)																					A	G	0.5119	1.00702	1.03
rs17110747	TPH2				G	A	6	3978	4164	45	0.00885499	0.352298	0.575878	1.03 (0.92-1.16)			5	3190	3476	20	0.00273873	0.109181	0.159436	1.07 (0.97-1.19)											G	A	0.9943	1.0001	1.03	√
rs1572495	NOS1AP				T	C	7	2058	3239	47	0.0274557	0.584559	0.57637	1.06 (0.87-1.28)												4	1013	1646	0	0	0.661369	0.661369	0.96 (0.78-1.17)		T	C	0.3578	1.01684	1.06	√
rs904952	CHRNA7				C	T	5	1122	1351	6	0.00129575	0.633218	0.578321	0.97 (0.85-1.09)												4	934	1163	21	0.0055888	0.843519	0.663336	0.97 (0.83-1.13)		C	T	0.0794	1.01888	0.97	√
rs1611115	DBH				T	C	6	1149	1412	3	0.00096708	0.570456	0.578644	0.96 (0.83-1.11)																					T	C	0.6754	0.99422	0.96	√
rs742105	DTNBP1				T	C	4	2371	2646	0	0	0.579808	0.579808	0.98 (0.9-1.06)																					T	C	0.5955	0.99442	0.98	√
rs599381	PDE4B				T	C	8	3042	3484	49	0.0220991	0.637162	0.58004	1.04 (0.9-1.22)												4	1480	1878	32	0.00819365	0.922223	0.913377	1.01 (0.86-1.18)		T	C	0.1018	1.02224	1.04	√	Ikeda M et al. 2018
rs701427	RTN4R				T	G	6	2742	2898	1	0.000148677	0.582665	0.580323	0.98 (0.91-1.06)																					T	G	0.8584	0.9978	0.98	√
rs6494223	CHRNA7				T	C	4	2785	3240	0	0	0.582696	0.582696	1.02 (0.95-1.1)																					T	C	0.9047	1.0013	1.02	√
rs2070586	DAO				A	G	6	3312	2794	65	0.0224869	0.42842	0.585348	1.04 (0.9-1.21)																					A	G	0.03907	1.02973	1.04	√
rs1130214	AKT1		X		T	G	10	5089	5215	0	0	0.587563	0.587563	0.98 (0.92-1.05)	0.746		4	1616	1728	42	0.0146003	0.818053	0.711957	1.03 (0.86-1.24)		5	3152	3104	0	0	0.585836	0.585836	0.98 (0.91-1.06)		T	G	0.5853	1.00692	0.98	√
rs2237562	GRM3				T	C	6	2793	4147	10	0.0012623	0.495291	0.590971	0.98 (0.9-1.07)			4	2667	4055	0	0	0.155973	0.155973	0.94 (0.86-1.02)											T	C	8.303e-05	1.04739	0.98	√	Ripke S et al. 2014
rs2038636	DISC1				T	C	6	3708	4424	35	0.00401087	0.141518	0.592047	0.98 (0.89-1.07)												6	3708	4424	35	0.00401087	0.141518	0.592047	0.98 (0.89-1.07)		T	C	0.4497	0.99154	0.98	√
rs909706	DTNBP1				T	C	19	6709	8252	0	0	0.595959	0.595959	1.01 (0.96-1.07)	0.857											15	6135	7843	0	0	0.676679	0.676679	1.01 (0.96-1.06)		T	C	0.3456	1.01056	1.01	√
rs2997242					C	G	4	2274	6429	74	0.0326697	0.17933	0.599269	1.06 (0.86-1.3)												4	2274	6429	74	0.0326697	0.17933	0.599269	1.06 (0.86-1.3)		C	G	0.3179	1.01623	1.06
rs951439		Xd			A	G	14	8088	8486	46	0.00636616	0.226669	0.599748	0.98 (0.92-1.05)	0.48											8	4696	4968	66	0.0152965	0.956723	0.874806	1.01 (0.9-1.13)		A	G	0.6744	0.99551	0.98
rs807759		Xd		√	G	A	7	4877	5156	75	0.021705	0.626031	0.600247	1.04 (0.91-1.19)												5	1529	1887	68	0.0281727	0.0121606	0.256335	1.11 (0.93-1.34)		G	A	0.01838	1.02553	1.04
rs11122396	DISC1				G	A	4	2151	2494	0	0	0.60058	0.60058	0.96 (0.84-1.1)																					G	A	0.5544	1.01735	0.96	√
rs802786	RELN				A	G	4	814	653	30	0.0178054	0.288262	0.601557	1.07 (0.84-1.35)																					A	G	0.6783	0.99471	1.07	√	Shifman S et al. 2008
rs10790212	FXYD6/FXYD2				T	C	4	3329	3023	0	0	0.603164	0.603164	0.98 (0.9-1.06)																					T	C	0.9828	0.9997	0.98	√
rs2391191	DAOA		X		A	G	23	11098	13835	59	0.0123243	0.58539	0.603907	1.02 (0.95-1.08)	0.825		7	4322	4870	64	0.0135911	0.0838324	0.167655	1.08 (0.97-1.21)		15	6678	8965	52	0.0100365	0.665098	0.880902	0.99 (0.92-1.07)		A	G	0.9233	0.9989	1.02	√
rs708621	DPYSL2				C	T	4	1519	1638	0	0	0.605606	0.605606	0.97 (0.88-1.08)			4	1519	1638	0	0	0.605606	0.605606	0.97 (0.88-1.08)											C	T	0.9361	0.999101	0.97	√
rs6280	DRD3		X		G	A	74	12407	12660	39	0.0163991	0.629294	0.616047	0.99 (0.94-1.04)	0.625		17	4139	3843	37	0.0132617	0.71979	0.752006	0.98 (0.89-1.08)		50	7011	7459	37	0.0159298	0.649238	0.702789	0.99 (0.93-1.05)		G	A	0.3132	1.01137	0.99	√
rs1948098	NRG1				G	A	4	2455	3450	59	0.0172612	0.55707	0.619254	1.05 (0.87-1.26)																					G	A	0.1655	0.984523	1.05	√
rs5742909	CTLA4				C	T	4	1346	1692	73	0.140104	0.404633	0.621161	1.12 (0.71-1.76)																					C	T	0.5988	0.990442	1.12	√
rs6267	COMT				T	G	5	2047	2315	78	0.116973	0.232959	0.622277	1.09 (0.77-1.53)			5	2047	2315	78	0.116973	0.232959	0.622277	1.09 (0.77-1.53)															1.09	√
rs2759346	DISC1				T	C	4	3208	3881	0	0	0.624547	0.624547	0.98 (0.92-1.05)												4	3208	3881	0	0	0.624547	0.624547	0.98 (0.92-1.05)		T	C	0.7626	1.00331	0.98	√
rs4938446	FXYD6				A	T	4	2987	3139	66	0.0204519	0.387533	0.628988	0.96 (0.81-1.14)																					A	T	0.72	1.00411	0.96	√
rs883473	CHRNA7				C	T	4	851	994	0	0	0.632102	0.632102	1.04 (0.9-1.19)																					C	T	0.8719	0.998104	1.04	√
rs4680	COMT		X		A	G	103	24536	31106	36	0.00994163	0.432592	0.634308	0.99 (0.96-1.03)	0.577		36	10013	12232	24	0.00557683	0.409962	0.593805	1.01 (0.96-1.07)		45	11424	15648	19	0.003494	0.211013	0.470416	0.98 (0.94-1.03)		A	G	0.5596	0.99382	0.99	√
rs7000590	NRG1				T	C	5	3552	4436	30	0.0054431	0.888441	0.635071	0.97 (0.86-1.1)																					T	C	0.4629	1.00874	0.97	√
rs2301558	TBX1				T	C	4	1712	2623	30	0.00630967	0.334452	0.637218	1.03 (0.9-1.19)																					T	C	0.0548	1.02521	1.03	√	Goes FS et al. 2015
rs1800629	TNF		X		A	G	19	3724	4581	70	0.123917	0.503977	0.641452	1.05 (0.86-1.27)	0.728		7	1776	1843	70	0.180498	0.131807	0.735044	0.94 (0.63-1.38)		9	1416	1767	64	0.0836942	0.789734	0.897403	1.02 (0.8-1.29)		A	G	5.566e-10	0.91293	1.05	√
rs6490121	NOS1				G	A	5	5414	4897	12	0.000696852	0.624988	0.644067	0.98 (0.92-1.05)																					G	A	0.009329	1.02963	0.98	√	Li Z et al. 2017
rs559668	FEZ1				A	G	4	2605	2654	0	0	0.644753	0.644753	0.97 (0.86-1.1)																					A	G	0.01802	0.96812	0.97	√	Bergen SE et al. 2012
rs10886998	ATE1				A	G	4	2283	6437	62	0.00903615	0.325992	0.646607	1.03 (0.91-1.16)												4	2283	6437	62	0.00903615	0.325992	0.646607	1.03 (0.91-1.16)		A	G	0.4859	1.00753	1.03
rs2976532	NRG1				C	T	4	2369	2628	9	0.00145871	0.382202	0.647408	0.98 (0.88-1.08)																					C	T	0.03577	1.02316	0.98	√
rs9722	S100B				A	G	4	1288	1166	0	0	0.647624	0.647624	0.97 (0.85-1.1)																					A	G	0.08244	1.02912	0.97	√
rs10917670					A	G	14	7659	8447	32	0.00370488	0.730575	0.648218	1.01 (0.96-1.08)	0.441											9	4820	5247	56	0.010481	0.758748	0.554448	1.03 (0.94-1.13)		A	G	0.6646	0.99531	1.01
rs9370823	DTNBP1				G	A	4	2587	2607	47	0.012302	0.685128	0.64856	1.04 (0.89-1.22)												4	2587	2607	47	0.012302	0.685128	0.64856	1.04 (0.89-1.22)		G	A	0.5139	1.00763	1.04	√
rs905721	NOS1AP				T	C	5	1570	2387	0	0	0.649741	0.649741	1.02 (0.93-1.12)												4	906	1446	0	0	0.836111	0.836111	0.99 (0.87-1.12)		T	C	0.817	1.0025	1.02	√
rs17749164	DISC1				C	T	4	3192	3997	0	0	0.649838	0.649838	1.02 (0.95-1.09)												4	3192	3997	0	0	0.649838	0.649838	1.02 (0.95-1.09)		C	T	0.8996	1.0014	1.02	√
rs980989	DISC1				T	G	6	4606	4592	0	0	0.653863	0.653863	1.02 (0.95-1.09)												4	3137	3315	0	0	0.779035	0.779035	1.01 (0.93-1.1)		T	G	0.07665	1.02255	1.02	√
rs2738864	DISC1				T	C	8	4097	5585	45	0.00909399	0.343404	0.656429	1.02 (0.92-1.14)												8	4097	5585	45	0.00909399	0.343404	0.656429	1.02 (0.92-1.14)		T	C	0.7616	0.99631	1.02	√
rs10060148	GABRB2				T	C	4	636	428	55	0.183781	0.385753	0.656845	0.87 (0.49-1.58)																					T	C	0.4753	0.98472	0.87	√
rs308963	SYN2				C	G	4	1173	1096	0	0	0.666337	0.666337	1.03 (0.91-1.17)																					C	G	0.01788	1.02881	1.03	√
rs1535529	DISC1				T	C	4	1841	2493	55	0.0138658	0.609694	0.66683	0.97 (0.82-1.13)																					T	C	0.3337	1.01187	0.97	√
rs575605	GRIK3				T	C	5	1027	1579	0	0	0.66972	0.66972	0.97 (0.85-1.11)												4	965	1565	0	0	0.682346	0.682346	0.97 (0.86-1.11)		T	C	0.003098	1.03655	0.97	√	Aberg KA et al. 2013
rs9432024	DISC1				C	T	5	1219	2421	0	0	0.670663	0.670663	1.02 (0.92-1.14)												5	1219	2421	0	0	0.670663	0.670663	1.02 (0.92-1.14)		C	T	0.2474	0.986982	1.02	√
rs6988339	NRG1				G	A	7	5175	6154	45	0.00479278	0.437556	0.671737	0.98 (0.91-1.06)																					G	A	0.7984	0.997307	0.98	√
rs2241165	GAD1				G	A	5	1252	1029	21	0.00735509	0.809379	0.672036	0.97 (0.82-1.13)																					G	A	0.01928	1.02953	0.97	√
rs3773678	DRD3				T	C	4	1333	1369	0	0	0.676334	0.676334	1.03 (0.9-1.18)																					T	C	0.8182	0.99631	1.03	√
rs4767540	NOS1				G	A	4	1081	1665	0	0	0.677105	0.677105	1.03 (0.91-1.16)																					G	A	0.9676	0.9996	1.03	√	Li Z et al. 2017
rs760666	DTNBP1				T	C	8	2843	3561	0	0	0.679345	0.679345	0.98 (0.9-1.07)												8	2843	3561	0	0	0.679345	0.679345	0.98 (0.9-1.07)		T	C	0.4259	1.01035	0.98	√
rs387071	NOTCH4				A	G	8	2163	2266	47	0.0164698	0.492881	0.679919	0.97 (0.85-1.11)			5	1307	1509	11	0.00223663	0.424267	0.410213	1.05 (0.93-1.19)															0.97	√	Stefansson H et al. 2009
rs1411771	DISC1				C	T	5	3931	4524	12	0.000966211	0.646247	0.680108	1.02 (0.94-1.1)																					C	T	0.1907	1.01532	1.02	√
rs4646983			X		Del	Ins	10	1638	1882	0	0	0.680549	0.680549	1.03 (0.88-1.21)	0.179		4	998	970	0	0	0.32522	0.32522	1.1 (0.91-1.33)		4	507	728	0	0	0.546657	0.546657	0.89 (0.61-1.3)						1.03
rs12547858	NRG1				A	G	4	3423	3621	19	0.00235095	0.599532	0.681599	1.02 (0.92-1.13)																					A	G	0.06187	0.97482	1.02	√
rs6356	TH				G	A	6	1592	2223	0	0	0.682311	0.682311	1.02 (0.93-1.12)			4	543	537	0	0	0.812365	0.812365	1.02 (0.85-1.24)											G	A	0.6529	1.00542	1.02	√
rs10046055					A	T	4	1325	1358	71	0.0423066	0.129548	0.683965	1.05 (0.83-1.34)																					A	T	0.8357	0.9977	1.05
rs701421	RTN4R				A	T	4	2285	2200	0	0	0.687657	0.687657	1.02 (0.93-1.11)																					A	T	0.4026	1.01147	1.02	√
rs6265	BDNF		X		A	G	56	17690	19538	32	0.0065107	0.483714	0.688839	0.99 (0.95-1.03)	0.703		29	12449	13116	12	0.00122269	0.61717	0.753708	0.99 (0.96-1.03)		19	3962	5353	48	0.0280385	0.541366	0.64577	0.97 (0.87-1.09)		A	G	7.955e-05	0.94895	0.99	√
rs1334804	GRIK3				C	T	6	1126	1679	0	0	0.691826	0.691826	0.97 (0.81-1.15)												4	964	1565	0	0	0.503654	0.503654	0.94 (0.78-1.13)		C	T	0.2922	1.01705	0.97	√	Aberg KA et al. 2013
rs598704	SYN2				C	T	4	699	1352	9	0.00169837	0.6582	0.696088	1.03 (0.9-1.17)												4	699	1352	9	0.00169837	0.6582	0.696088	1.03 (0.9-1.17)		C	T	0.06202	1.02255	1.03	√
rs1799990	PRNP				G	A	5	1363	1417	0	0	0.697369	0.697369	0.97 (0.85-1.12)																					G	A	0.8745	1.0019	0.97	√
rs7005288	NRG1				G	A	6	4396	4427	0	0	0.697993	0.697993	1.01 (0.95-1.08)																					G	A	0.5444	0.992132	1.01	√
rs2976525	NRG1				C	A	5	2775	3692	0	0	0.698034	0.698034	1.02 (0.91-1.15)												4	2713	3678	0	0	0.708601	0.708601	1.02 (0.91-1.15)		C	A	0.3785	0.985309	1.02	√
rs11016101					A	G	4	2281	6433	76	0.0255467	0.162162	0.700065	0.97 (0.81-1.16)												4	2281	6433	76	0.0255467	0.162162	0.700065	0.97 (0.81-1.16)		A	G	0.7882	0.99651	0.97
rs2870983	PRODH				A	G	4	518	411	73	0.514741	0.400912	0.702391	1.18 (0.5-2.81)																									1.18	√
rs6336	NTRK1				C	T	7	3028	3748	75	0.143533	0.645889	0.704072	0.94 (0.67-1.31)												7	3028	3748	75	0.143533	0.645889	0.704072	0.94 (0.67-1.31)		C	T	0.03666	1.05919	0.94
rs3011410					T	G	4	2263	6401	75	0.0351518	0.310399	0.706199	1.04 (0.84-1.29)												4	2263	6401	75	0.0351518	0.310399	0.706199	1.04 (0.84-1.29)		T	G	0.3156	1.01633	1.04
rs1816071	GABRB2		X		G	A	14	3720	3558	65	0.0360495	0.967228	0.711862	1.03 (0.9-1.17)	0.558		6	2241	2254	70	0.0462626	0.0452655	0.0768038	1.22 (0.98-1.52)		8	1479	1304	40	0.0153166	0.0281065	0.131668	0.9 (0.78-1.03)		G	A	0.9803	1.0003	1.03	√
rs597570	FEZ1				T	A	6	3301	3359	0	0	0.712679	0.712679	1.02 (0.92-1.13)																					T	A	0.0241	0.969377	1.02	√	Bergen SE et al. 2012
rs3918341	DAOA				G	A	4	1109	1217	0	0	0.713037	0.713037	0.98 (0.87-1.1)																					G	A	0.8627	0.998104	0.98	√
rs1531746	NRG1				C	T	4	2543	2605	51	0.0140796	0.415008	0.714573	0.97 (0.81-1.15)																					C	T	0.9208	0.998801	0.97	√
rs11146020	GRIN1				C	G	10	2405	2203	84	0.177421	0.404872	0.715744	1.06 (0.79-1.42)	0.235		4	1241	1131	82	0.133086	0.000585743	0.417095	0.85 (0.56-1.27)											C	G	0.8765	0.99681	1.06	√
rs1799724	TNF				T	C	4	1125	1187	42	0.0215594	0.600551	0.716109	0.96 (0.77-1.2)																					T	C	0.5325	1.01147	0.96	√
rs3828275	GAD1				T	C	5	2456	2381	48	0.0117886	0.510217	0.716747	1.03 (0.89-1.19)																					T	C	0.4209	0.99134	1.03	√
rs1635	NKAPL				T	G	6	6063	5836	75	0.0139997	0.867656	0.717314	1.02 (0.91-1.14)			6	6063	5836	75	0.0139997	0.867656	0.717314	1.02 (0.91-1.14)											T	G	0.04382	1.04519	1.02		Yue WH et al. 2011
rs6903874					C	T	6	3323	4057	54	0.0197306	0.760403	0.723527	1.03 (0.87-1.22)												4	2807	3299	0	0	0.446062	0.446062	0.97 (0.88-1.06)		C	T	0.06316	1.02512	1.03
rs2072123	DGCR2				C	T	5	4311	4304	62	0.00916816	0.491517	0.729088	1.02 (0.91-1.14)																					C	T	0.005559	1.03056	1.02	√
rs3750192	EGR3				T	G	5	2115	2192	17	0.00289054	0.694693	0.733522	1.02 (0.91-1.14)			5	2115	2192	17	0.00289054	0.694693	0.733522	1.02 (0.91-1.14)											T	G	0.3284	1.02235	1.02	√
rs3916966					C	A	6	3168	3403	26	0.00366694	0.532482	0.733809	0.98 (0.89-1.08)												4	2326	2556	22	0.00424276	0.270622	0.436807	0.95 (0.84-1.08)		C	A	0.7845	0.997009	0.98
rs194072	GABRB2		X		C	T	11	3348	3216	54	0.0338041	0.36007	0.736207	0.97 (0.83-1.14)	0.751		5	2085	2133	73	0.0684808	0.806064	0.337265	1.15 (0.86-1.54)		6	1263	1083	0	0	0.0507222	0.0507222	0.85 (0.72-1)		C	T	0.4411	0.988269	0.97	√
rs2111902	DAO		X		G	T	11	3840	4651	70	0.0279091	0.955869	0.739815	1.02 (0.9-1.15)	0.337		4	1493	1488	10	0.00139434	0.409615	0.469103	1.04 (0.93-1.16)		7	2347	3163	79	0.0482706	0.454981	0.813347	1.02 (0.85-1.23)		G	T	0.008576	1.03169	1.02	√
rs835784	TSPAN18				A	G	4	6355	6482	74	0.00913276	0.564379	0.740805	1.02 (0.91-1.14)			4	6355	6482	74	0.00913276	0.564379	0.740805	1.02 (0.91-1.14)											A	G	0.2234	1.01298	1.02		Yue WH et al. 2011
rs7007436	NRG1				G	T	5	3481	3636	0	0	0.743953	0.743953	1.01 (0.94-1.09)																					G	T	0.8886	1.0016	1.01	√
rs3524	DISC1				G	A	5	2841	3578	0	0	0.744453	0.744453	1.01 (0.94-1.09)												4	2529	3263	0	0	0.659432	0.659432	1.02 (0.94-1.1)		G	A	0.6965	0.995808	1.01	√
rs3755724	SYN2				T	C	5	985	1625	0	0	0.745098	0.745098	1.02 (0.91-1.13)												4	698	1329	0	0	0.944336	0.944336	1 (0.88-1.12)		T	C	0.03995	0.97736	1.02	√
rs16944	IL1B		X		T	C	19	4286	5209	24	0.00548401	0.919702	0.745348	0.99 (0.92-1.06)	0.427		7	1949	2488	0	0	0.220927	0.220927	1.05 (0.97-1.15)		11	2093	2477	32	0.0103572	0.229067	0.319206	0.95 (0.85-1.06)		T	C	0.8654	1.0019	0.99	√
rs3918346	DAO		X		T	C	11	3524	4247	76	0.0459749	0.594851	0.74673	1.03 (0.88-1.2)	0.268		4	1496	1492	39	0.00756623	0.850554	0.775526	0.98 (0.85-1.13)		7	2028	2755	83	0.0920484	0.578164	0.552436	1.08 (0.84-1.39)		T	C	0.03482	1.02675	1.03	√
rs4633	COMT		X		T	C	15	6510	7547	42	0.00761843	0.761791	0.748073	0.99 (0.92-1.06)	0.546		7	2508	3293	53	0.0153305	0.0833571	0.489182	1.05 (0.92-1.19)		6	3520	3791	0	0	0.171167	0.171167	0.96 (0.9-1.02)		T	C	0.523	0.99322	0.99	√
rs1943620	NCAM1				A	G	4	1960	1962	9	0.00102311	0.666262	0.749057	0.98 (0.89-1.09)																					A	G	0.07317	1.0203	0.98	√
rs4704591					C	G	7	8039	8089	18	0.00117223	0.7784	0.754858	0.99 (0.93-1.05)			7	8039	8089	18	0.00117223	0.7784	0.754858	0.99 (0.93-1.05)											C	G	0.02398	0.9756	0.99
rs2228595	GRM3				T	C	6	2517	3568	64	0.0570757	0.288342	0.755741	1.04 (0.8-1.35)												5	1402	1279	71	0.146024	0.609027	0.92793	1.02 (0.68-1.53)		T	C	0.5758	1.01238	1.04	√	Ripke S et al. 2014
rs4288570	PDE4B				C	T	4	1037	1672	0	0	0.756793	0.756793	0.98 (0.87-1.11)												4	1037	1672	0	0	0.756793	0.756793	0.98 (0.87-1.11)		C	T	0.3086	0.987879	0.98	√	Ikeda M et al. 2018
rs6675281	DISC1				T	C	15	5743	7221	74	0.0563093	0.772968	0.759062	1.02 (0.88-1.19)	0.997											15	5743	7221	74	0.0563093	0.772968	0.759062	1.02 (0.88-1.19)		T	C	0.1305	0.97697	1.02	√
rs2299225	GRM3				G	T	6	4641	6070	48	0.0159763	0.583286	0.759618	1.02 (0.88-1.2)			6	4641	6070	48	0.0159763	0.583286	0.759618	1.02 (0.88-1.2)											G	T	0.8296	0.99372	1.02	√	Ripke S et al. 2014
rs4281084	NRG1				A	G	5	4228	4422	33	0.00357699	0.736392	0.760358	0.99 (0.9-1.08)																					A	G	0.03057	1.02747	0.99	√
rs133073	MCHR1				C	T	4	686	1233	73	0.0708107	0.188194	0.761464	0.95 (0.68-1.32)												4	686	1233	73	0.0708107	0.188194	0.761464	0.95 (0.68-1.32)		C	T	0.01175	1.0287	0.95	√	Li Z et al. 2017
rs6965133	RELN				A	G	4	814	653	0	0	0.762616	0.762616	1.03 (0.86-1.23)																					A	G	0.4558	1.00975	1.03	√	Shifman S et al. 2008
rs4145621	NOS1AP				C	T	5	1522	2107	47	0.0158719	0.590837	0.763609	0.97 (0.82-1.16)																					C	T	0.4284	0.991532	0.97	√
rs6869645	SLC6A3				T	C	5	1268	1174	0	0	0.765737	0.765737	0.97 (0.81-1.17)												4	707	721	10	0.00690718	0.924969	0.965061	1.01 (0.79-1.28)		T	C	0.915	0.9977	0.97	√
rs7513662	UHMK1				G	A	5	1768	1702	69	0.0357058	0.0432961	0.766669	0.97 (0.79-1.19)												5	1768	1702	69	0.0357058	0.0432961	0.766669	0.97 (0.79-1.19)		G	A	0.4602	1.00843	0.97	√
rs1143643	IL1B				T	C	4	1174	1199	0	0	0.769416	0.769416	1.02 (0.91-1.13)																					T	C	0.401	1.00934	1.02	√
rs160277	VCAN				C	A	4	1684	1760	76	0.031322	0.727857	0.777604	0.97 (0.8-1.19)																					C	A	0.2516	1.01247	0.97
rs701158	DISC1				C	T	4	2701	3570	0	0	0.777629	0.777629	0.99 (0.92-1.06)												4	2701	3570	0	0	0.777629	0.777629	0.99 (0.92-1.06)		C	T	0.1912	1.0141	0.99	√
rs6588169	PDE4B				C	T	4	1039	1673	0	0	0.778037	0.778037	0.98 (0.85-1.13)												4	1039	1673	0	0	0.778037	0.778037	0.98 (0.85-1.13)		C	T	0.0416	0.972101	0.98	√	Ikeda M et al. 2018
rs1879417	NOS1				T	C	4	1091	1654	18	0.00302191	0.803869	0.781337	1.02 (0.9-1.15)																					T	C	0.08809	1.01847	1.02	√	Li Z et al. 2017
rs839523	ERBB4				A	G	7	2766	3879	65	0.0208842	0.400616	0.783782	0.98 (0.85-1.13)			4	2125	2225	36	0.00482415	0.489522	0.770278	0.98 (0.88-1.1)											A	G	0.02419	1.02675	0.98	√
rs165728	COMT				C	T	4	2984	3588	50	0.011828	0.982713	0.784078	0.98 (0.84-1.14)																					C	T	0.1123	0.966959	0.98	√
rs762178	OLIG2				T	C	4	1867	2224	85	0.0631091	0.180685	0.785599	1.04 (0.79-1.36)																					T	C	0.1124	1.01725	1.04	√
rs1322783	DISC1				T	C	8	3450	4849	43	0.0165037	0.895183	0.78917	1.02 (0.88-1.18)												8	3450	4849	43	0.0165037	0.895183	0.78917	1.02 (0.88-1.18)		T	C	0.5392	0.99084	1.02	√
rs1143633	IL1B				T	C	6	2172	2825	39	0.00637407	0.47303	0.789833	0.99 (0.89-1.1)																					T	C	0.3422	1.01066	0.99	√
rs2492367	DISC1				T	C	9	4503	5776	0	0	0.790699	0.790699	1.01 (0.93-1.1)												7	3626	4882	0	0	0.346722	0.346722	1.05 (0.95-1.15)		T	C	0.8904	1.0024	1.01	√
rs7551537	DISC1				T	C	4	2862	3636	33	0.00367001	0.855364	0.792375	0.99 (0.89-1.09)																					T	C	0.01383	1.02768	0.99	√
rs7598440	ERBB4				C	T	5	1266	1237	0	0	0.802301	0.802301	1.02 (0.9-1.14)																					C	T	0.4584	1.00803	1.02	√
rs1143634	IL1B		X		T	C	11	3066	4045	0	0	0.805618	0.805618	0.99 (0.9-1.09)	0.815		4	1207	2059	0	0	0.546812	0.546812	0.93 (0.72-1.19)		6	1616	1742	0	0	0.718705	0.718705	0.98 (0.88-1.09)		T	C	0.6351	0.99402	0.99	√
rs3010476	HSPA12A				G	A	4	2283	6442	81	0.0228452	0.611001	0.805828	1.02 (0.87-1.2)												4	2283	6442	81	0.0228452	0.611001	0.805828	1.02 (0.87-1.2)		G	A	0.003725	1.03128	1.02
rs4658971	DISC1				T	C	5	3289	3553	32	0.0120004	0.916005	0.806006	1.02 (0.86-1.21)																					T	C	0.2536	0.97307	1.02	√
rs2466062	NRG1				G	A	4	3419	3434	35	0.0037539	0.638568	0.812552	0.99 (0.89-1.09)																					G	A	0.8412	0.997705	0.99	√
rs11248381					A	G	4	2277	6434	70	0.0127061	0.47732	0.815131	1.02 (0.89-1.16)												4	2277	6434	70	0.0127061	0.47732	0.815131	1.02 (0.89-1.16)		A	G	0.01928	1.02552	1.02
rs2337980	CHRNA7				T	C	5	2393	2475	0	0	0.816801	0.816801	1.01 (0.93-1.09)																					T	C	0.2502	0.98649	1.01	√
rs2301022	GCLM				A	G	4	1741	1811	55	0.0163707	0.931893	0.817038	1.02 (0.86-1.21)			4	1741	1811	55	0.0163707	0.931893	0.817038	1.02 (0.86-1.21)											A	G	0.1089	1.01826	1.02	√
rs1799752	ACE				Ins	Del	7	1342	1438	44	0.0182635	0.886787	0.826756	1.02 (0.87-1.19)																									1.02	√
rs17666	DPYSL2				C	T	6	1624	1690	71	0.0832592	0.728684	0.838683	0.97 (0.73-1.29)			4	1510	1626	72	0.0612867	0.316005	0.287391	0.85 (0.64-1.14)											C	T	0.5688	1.00662	0.97	√
rs4320761	PDE4B				T	C	4	1749	1628	70	0.0370094	0.466292	0.840678	1.02 (0.81-1.29)																					T	C	0.9955	0.9999	1.02	√	Ikeda M et al. 2018
rs174699	COMT				C	T	4	3547	4129	38	0.00628008	0.883054	0.84446	1.01 (0.89-1.15)																					C	T	0.1629	0.971317	1.01	√
rs3826029	CHRNA7				A	G	7	2927	2699	0	0	0.8476	0.8476	1.01 (0.92-1.11)												5	2634	2466	4	0.00115561	0.71478	0.839104	1.01 (0.9-1.13)		A	G	0.6053	1.00713	1.01	√
rs7690296	PDLIM5				G	A	4	659	782	77	0.0784358	0.872549	0.848278	0.97 (0.71-1.33)																					G	A	0.2378	0.987479	0.97	√
rs4646312	COMT				C	T	4	3354	3405	0	0	0.855794	0.855794	0.99 (0.93-1.07)																					C	T	0.04469	1.02194	0.99	√
rs9918832	NRG1				C	T	4	2453	3451	0	0	0.858356	0.858356	0.99 (0.91-1.09)																					C	T	0.6633	1.00542	0.99	√
rs11782671	NRG1				T	C	4	3172	3120	38	0.00585542	0.620941	0.859333	1.01 (0.89-1.15)																					T	C	0.7235	0.99611	1.01	√
rs1011313	DTNBP1		X		T	C	27	10832	11396	42	0.0206806	0.697332	0.861471	1.01 (0.92-1.11)	0.75		4	2061	1670	64	0.031473	0.732829	0.658302	0.95 (0.76-1.19)		19	8432	9551	42	0.0204514	0.658593	0.509602	1.04 (0.93-1.16)		T	C	0.7763	0.99491	1.01	√
rs904896	GRIK3				T	G	4	901	1488	37	0.0143044	0.989917	0.861923	0.98 (0.81-1.19)																					T	G	0.2465	1.01735	0.98	√	Aberg KA et al. 2013
rs6494165	CHRNA7				G	T	4	656	250	0	0	0.863266	0.863266	1.02 (0.84-1.22)																					G	T	0.7223	0.991739	1.02	√
rs11178997	TPH2				A	T	6	2780	3888	23	0.00718568	0.815296	0.864358	1.01 (0.88-1.17)																					A	T	0.01501	0.95218	1.01	√
rs2020917	COMT				T	C	5	3402	3596	79	0.0369585	0.806844	0.864501	1.02 (0.83-1.24)																					T	C	0.112	1.01898	1.02	√
rs734551	DISC1				T	C	4	3263	4090	0	0	0.865168	0.865168	0.99 (0.93-1.06)												4	3263	4090	0	0	0.865168	0.865168	0.99 (0.93-1.06)		T	C	1	1	0.99	√
rs324026	DRD3				G	A	5	1041	979	0	0	0.866247	0.866247	1.01 (0.89-1.15)												4	888	857	0	0	0.737376	0.737376	1.02 (0.89-1.18)		G	A	0.3126	1.01137	1.01	√
rs1047631	DTNBP1				G	A	8	4802	5008	5	0.000761037	0.773488	0.867293	0.99 (0.91-1.08)												8	4802	5008	5	0.000761037	0.773488	0.867293	0.99 (0.91-1.08)		G	A	0.1587	0.97902	0.99	√
rs11038167	TSPAN18				A	C	7	8775	8832	0	0	0.867833	0.867833	1 (0.96-1.05)			7	8775	8832	0	0	0.867833	0.867833	1 (0.96-1.05)											A	C	0.4116	0.97229	1		Yue WH et al. 2011
rs7517274	GRIK3				G	A	5	1027	1581	7	0.00202459	0.920826	0.867891	1.01 (0.88-1.16)												4	965	1567	0	0	0.801385	0.801385	1.02 (0.9-1.15)		G	A	0.3913	0.990344	1.01	√	Aberg KA et al. 2013
rs6556547	GABRB2	Xd	X		T	G	10	1883	1646	68	0.116154	0.42478	0.870635	1.02 (0.78-1.34)	0.626		6	1109	1026	56	0.056599	0.00694122	0.036284	1.33 (1.02-1.74)		4	774	620	0	0	0.00271425	0.00271425	0.65 (0.5-0.86)		T	G	0.9579	0.9989	1.02	√
rs760761	DTNBP1	Xd	X	√	T	C	22	8326	7998	53	0.023567	0.0648183	0.879834	0.99 (0.9-1.09)	0.027		5	2113	1900	22	0.00966934	0.703867	0.745193	1.03 (0.86-1.24)		13	5866	5914	58	0.0205168	0.0101444	0.342433	0.95 (0.85-1.06)		T	C	0.0212	0.97006	0.99	√
rs324030	DRD3				G	C	4	1502	1650	69	0.0273117	0.82073	0.880687	1.02 (0.83-1.24)																					G	C	0.2894	1.01247	1.02	√
rs1805054	HTR6				T	C	6	1469	1582	30	0.0123374	0.96415	0.886878	1.01 (0.86-1.19)			4	1320	1330	42	0.0153221	0.869675	0.741625	1.03 (0.86-1.25)											T	C	0.218	1.01867	1.01	√
rs3791850	GAD1				A	G	4	991	788	28	0.0126264	0.986596	0.893233	0.99 (0.8-1.21)																					A	G	0.02244	1.02922	0.99	√
rs4646996	DRD3				G	A	4	272	393	0	0	0.900314	0.900314	0.99 (0.78-1.24)																					G	A	0.5781	0.994115	0.99	√
rs10503904	NRG1				G	A	4	2539	2604	54	0.0343785	0.586059	0.900712	0.98 (0.75-1.29)																					G	A	0.6313	1.00773	0.98	√
rs1800169	CNTF		X		A	G	10	1434	1418	0	0	0.901203	0.901203	1.01 (0.87-1.16)	0.547		5	742	750	0	0	0.860968	0.860968	0.98 (0.81-1.19)		5	692	668	0	0	0.697973	0.697973	1.04 (0.84-1.3)		A	G	0.3215	0.98531	1.01	√
rs4532	DRD1		X		G	A	8	1461	1877	49	0.0326512	0.948579	0.902719	1.01 (0.84-1.22)			4	742	885	66	0.120027	0.381897	0.957269	1.01 (0.66-1.55)		4	719	992	22	0.00712784	0.513904	0.60168	1.05 (0.88-1.25)		G	A	0.9357	0.999101	1.01	√
rs27048	SLC6A3				C	T	4	1522	1156	0	0	0.90443	0.90443	0.99 (0.91-1.09)																					C	T	0.1421	0.983342	0.99	√
rs4236167	DTNBP1				T	C	6	3314	3748	56	0.0118861	0.681495	0.912351	1.01 (0.89-1.14)												5	3264	3698	55	0.00922152	0.792085	0.71653	1.02 (0.91-1.15)		T	C	0.5399	0.99352	1.01	√
rs1816072	GABRB2	Xd	X		C	T	13	3554	3369	63	0.029684	0.753873	0.916293	1.01 (0.89-1.14)	0.944		6	2264	2247	54	0.0203442	0.0105374	0.0362073	1.19 (1.01-1.41)		7	1290	1122	11	0.00287652	0.0045776	0.00891089	0.85 (0.76-0.96)		C	T	0.8237	0.997506	1.01	√
rs6314	HTR2A				T	C	7	2822	2958	42	0.0381088	0.663521	0.917716	0.99 (0.78-1.25)												5	2680	2843	28	0.01636	0.899609	0.569929	0.94 (0.76-1.16)		T	C	0.8614	0.99661	0.99	√
rs3918242	MMP9				C	T	4	1242	1438	75	0.101586	0.802698	0.91962	0.98 (0.67-1.43)																					C	T	0.8006	0.996204	0.98	√
rs6311	HTR2A	Xd	X		A	G	20	5933	6083	71	0.0379721	0.302607	0.925635	0.99 (0.89-1.11)	0.461		5	2062	2293	57	0.0143004	0.858516	0.76544	0.98 (0.85-1.13)		8	2856	3134	18	0.00392095	0.000189926	0.00185491	1.17 (1.06-1.3)		A	G	0.1763	1.01461	0.99	√
rs880633	CHI3L1				G	A	4	2717	3515	0	0	0.926518	0.926518	1 (0.93-1.08)																					G	A	0.8794	0.998403	1	√
rs3749034	GAD1				A	G	7	2808	2816	34	0.00821172	0.78333	0.927711	0.99 (0.88-1.12)												4	762	839	40	0.0190074	0.924165	0.829576	1.02 (0.83-1.27)		A	G	0.007378	1.03448	0.99	√
rs1108580	DBH				A	G	4	1036	953	0	0	0.928091	0.928091	1.01 (0.88-1.15)																					A	G	0.3098	0.98896	1.01	√
rs2134655	DRD3				A	G	9	4719	5027	0	0	0.930324	0.930324	1 (0.94-1.06)												6	1486	1806	25	0.00648344	0.55045	0.634025	1.03 (0.91-1.17)		A	G	0.3267	0.98827	1	√
rs1935062	DAOA				C	A	4	1245	1129	50	0.0162498	0.650602	0.932328	0.99 (0.83-1.19)																					C	A	0.6556	1.00502	0.99	√
rs252944	GABRB2		X		G	C	9	1976	1815	60	0.0558744	0.993877	0.932918	1.01 (0.82-1.24)			4	655	639	70	0.106363	0.0824649	0.275725	1.25 (0.84-1.87)		5	1321	1176	17	0.00719108	0.145262	0.176918	0.88 (0.74-1.06)		G	C	0.4444	0.988269	1.01	√
rs843979	DISC1				G	C	6	1885	2666	0	0	0.93319	0.93319	1 (0.92-1.1)																					G	C	0.2615	0.987576	1	√
rs2269726	GNB1L				C	T	4	4034	5618	69	0.00908137	0.95643	0.93463	1 (0.9-1.13)																					C	T	0.1389	1.01654	1	√	Goes FS et al. 2015
rs6994992	NRG1		X		T	C	28	14478	17051	41	0.00555357	0.889988	0.936878	1 (0.95-1.04)	0.365		11	5018	4671	22	0.00268271	0.45285	0.377804	0.97 (0.91-1.04)		14	7455	10156	47	0.00691456	0.515445	0.521745	1.02 (0.96-1.09)		T	C	0.6078	1.00572	1	√
rs802787	RELN				A	C	4	814	653	50	0.0319096	0.449846	0.937114	1.01 (0.78-1.31)																					A	C	0.9895	0.9999	1.01	√	Shifman S et al. 2008
rs2142731	PGBD1				T	C	4	3935	4204	0	0	0.93907	0.93907	1 (0.93-1.07)			4	3935	4204	0	0	0.93907	0.93907	1 (0.93-1.07)															1
rs2270637	SLC18A1				G	C	5	981	1399	73	0.102898	0.606436	0.939754	1.01 (0.72-1.42)																					G	C	0.2003	0.983139	1.01	√
rs3918342			X		T	C	19	9148	11079	72	0.0207649	0.263422	0.94267	1 (0.92-1.08)	0.348		6	3711	4057	57	0.00900848	0.0631962	0.358543	0.95 (0.86-1.06)		13	5437	7022	76	0.0311945	0.932157	0.643692	1.03 (0.92-1.15)		T	C	0.7683	1.0031	1
rs7819063	NRG1				T	C	5	3372	3645	0	0	0.947792	0.947792	1 (0.92-1.09)																					T	C	0.5803	1.00713	1	√
rs4444903	EGF				G	A	5	944	1092	0	0	0.948124	0.948124	1 (0.87-1.14)																					G	A	0.0003935	0.962232	1	√
rs1373336	NTNG1				T	C	6	2959	3259	52	0.0131744	0.863004	0.950945	1 (0.88-1.15)																					T	C	0.9059	1.0012	1	√
rs821597	DISC1		X		T	C	15	3902	5341	28	0.00586076	0.96288	0.955176	1 (0.93-1.08)	0.941		5	1560	1651	70	0.0323667	0.206924	0.512305	1.07 (0.88-1.3)		9	2148	3396	0	0	0.316392	0.316392	0.96 (0.88-1.04)		T	C	0.5945	0.99412	1	√
rs2812389	DISC1				A	G	4	1448	2063	8	0.00114788	0.959886	0.958425	1 (0.89-1.11)												4	1448	2063	8	0.00114788	0.959886	0.958425	1 (0.89-1.11)		A	G	0.6785	0.99551	1	√
rs12731764	PDE4B				G	C	4	1037	1673	45	0.0154929	0.787605	0.959049	1 (0.83-1.2)												4	1037	1673	45	0.0154929	0.787605	0.959049	1 (0.83-1.2)						1	√	Ikeda M et al. 2018
rs4369864					C	T	4	1656	2151	57	0.0292982	0.591107	0.959306	0.99 (0.79-1.25)			4	1656	2151	57	0.0292982	0.591107	0.959306	0.99 (0.79-1.25)											C	T	0.7374	1.00703	0.99
rs561712	NOS1				A	G	4	1725	1745	53	0.016417	0.904255	0.959708	1 (0.85-1.19)			4	1725	1745	53	0.016417	0.904255	0.959708	1 (0.85-1.19)											A	G	9.467e-05	0.95801	1	√	Li Z et al. 2017
rs742106	DTNBP1				A	G	11	5207	5483	0	0	0.960813	0.960813	1 (0.94-1.06)	0.895											9	4648	4937	0	0	0.995579	0.995579	1 (0.94-1.06)		A	G	0.3993	0.99054	1	√
rs2498028	PLXNA2				C	T	6	1387	1451	33	0.0147788	0.614911	0.961518	1 (0.83-1.19)																					C	T	0.893	0.998104	1	√
rs1219713	CPXM2				A	G	4	2271	6405	82	0.0580652	0.340657	0.964224	1.01 (0.77-1.31)												4	2271	6405	82	0.0580652	0.340657	0.964224	1.01 (0.77-1.31)		A	G	0.3414	1.01867	1.01
rs10060079	GABRB2				T	C	4	636	428	18	0.0305194	0.985495	0.974133	1.01 (0.68-1.5)																					T	C	0.3493	0.98196	1.01	√
rs746187					G	A	4	1069	1024	68	0.0443627	0.877946	0.975616	1 (0.77-1.29)																					G	A	0.157	1.01583	1
rs1335014					C	T	4	2285	6439	77	0.0765814	0.399129	0.977007	1 (0.73-1.36)												4	2285	6439	77	0.0765814	0.399129	0.977007	1 (0.73-1.36)		C	T	0.6253	1.01187	1
rs6347	SLC6A3				G	A	7	1925	2239	57	0.0260678	0.237855	0.978957	1 (0.85-1.18)																					G	A	0.697	0.994817	1	√
rs783036	PDE4B				C	T	5	1501	2147	0	0	0.97934	0.97934	1 (0.91-1.1)												5	1501	2147	0	0	0.97934	0.97934	1 (0.91-1.1)		C	T	0.4438	1.00824	1	√	Ikeda M et al. 2018
rs821616	DISC1		X		T	A	29	12989	14861	61	0.0212324	0.510897	0.980563	1 (0.93-1.08)	0.303		11	6032	5938	76	0.0534767	0.024206	0.427277	1.07 (0.91-1.25)		14	6184	7978	9	0.00106523	0.884369	0.917348	1 (0.95-1.06)		T	A	0.765	0.996502	1	√
rs8341	PIP4K2A				C	T	4	1483	906	83	0.0820775	0.167288	0.981817	1 (0.73-1.37)																					C	T	0.4284	1.00874	1	√
rs1341402	DAOA/AS1				C	T	5	1820	2566	0	0	0.982365	0.982365	1 (0.9-1.11)												5	1820	2566	0	0	0.982365	0.982365	1 (0.9-1.11)		C	T	0.4154	1.01187	1	√
rs2619522	DTNBP1		X		C	A	22	9617	9945	51	0.017993	0.463189	0.98348	1 (0.92-1.09)	0.206		5	2220	1967	74	0.0844768	0.53022	0.537995	0.91 (0.67-1.23)		14	7097	7841	21	0.00338608	0.437515	0.706246	0.99 (0.92-1.06)		C	A	0.01977	0.969471	1	√
rs2070587	DAO				G	T	7	4217	4107	35	0.00540659	0.941729	0.985432	1 (0.91-1.1)												4	1923	2629	0	0	0.604198	0.604198	1.03 (0.92-1.15)		G	T	0.02699	1.03025	1	√
rs3817004	SYN2				G	A	4	712	1355	0	0	0.985953	0.985953	1 (0.87-1.16)												4	712	1355	0	0	0.985953	0.985953	1 (0.87-1.16)		G	A	0.9568	1.0015	1	√
rs1997679	DTNBP1				A	G	6	3411	3586	40	0.0069485	0.643652	0.987047	1 (0.89-1.12)												6	3411	3586	40	0.0069485	0.643652	0.987047	1 (0.89-1.12)		A	G	0.6769	1.00481	1	√
rs1539067					G	C	4	2268	6398	81	0.0713828	0.968113	0.988568	1 (0.74-1.34)												4	2268	6398	81	0.0713828	0.968113	0.988568	1 (0.74-1.34)		G	C	0.1683	0.973454	1
rs7750586	LINC00271	Xd			G	A	7	2740	4959	67	0.0200827	0.449036	0.993761	1 (0.88-1.14)												6	2314	4614	72	0.0244157	0.425333	0.977264	1 (0.86-1.16)		G	A	0.2131	0.986398	1
rs746203	PIP4K2A				A	G	7	2416	1898	68	0.0314811	0.367679	0.994322	1 (0.85-1.18)												5	1620	1391	75	0.046035	0.836979	0.621866	1.06 (0.85-1.32)		A	G	0.2201	1.01329	1	√
rs4646316	COMT				T	C	8	6163	6933	31	0.00343902	0.794077	0.996141	1 (0.93-1.08)												5	3242	3644	50	0.0107227	0.732563	0.871394	1.01 (0.88-1.16)		T	C	0.1456	1.01816	1	√
rs3730358	AKT1		X		T	C	9	5057	5093	10	0.00205568	0.853782	0.997276	1 (0.91-1.1)			4	1688	1680	37	0.0181083	0.995219	0.835587	0.98 (0.79-1.21)		4	3048	3030	27	0.00530305	0.798524	0.950376	1 (0.87-1.14)		T	C	0.1716	1.02316	1	√
Significant results after Bonferroni correction are presented in bold (p value threshold for Bonferroni: 9.09E-05)
aReference allele for odds ratio
bP value based on Fix-effect model
cP value and odds ratio based on Random-effect model.
dThe SNP is associated with schizophrenia in sensitivity analysis and/or analysis after adjustment for publication bias
e "√" represents the allele has the same effect in meta-analysis and PGC ; "X" represents the allele has the opposite effect in meta-analysis and PGC
fThese Historical candidate genes were summarized by Collins et al (Collins AL et al. 2012)
