# Supplementary material for: The schizophrenia genetics knowledgebase: a comprehensive update of findings from candidate gene studies
Source: Transl Psychiatry. 2019 Aug 27;9:205. doi: 10.1038/s41398-019-0532-4 (PMC6711957; doi:10.1038/s41398-019-0532-4)
Supplement: Supplementary file 18 — Table S11 [file 41398_2019_532_MOESM18_ESM.xls]

## Sheet: Table
Table S11. Ethnicity-stratified meta-analyses for 63 SNPs with four or more studies in both Caucasian and Asian populations.
SNP	Gene	Ref Allelea	Asian									Caucasian
			Num study	Cases	Controls	I2	tau2	P value (Fix)b	P value (Random)c	Odds ratioc		Num study	Cases	Controls	I2	tau2	P value (Fix)b	P value (Random)c	Odds ratioc
rs1344706	ZNF804A	G	13	7773	7790	57	0.00908508	0.000283674	0.0262297	0.92 (0.86-0.99)		13	9641	11908	0	0	3.48175e-05	3.48175e-05	0.92 (0.88-0.96)
rs12807809	NRGN (3544bp to gene)	C	8	6201	6969	0	0	0.0103665	0.0103665	0.93 (0.88-0.98)		14	7791	15230	8	0.00102608	0.000114759	0.000198825	0.89 (0.84-0.95)
rs6556547	GABRB2	T	6	1109	1026	56	0.056599	0.00694122	0.036284	1.33 (1.02-1.74)		4	774	620	0	0	0.00271425	0.00271425	0.65 (0.5-0.86)
rs1816072	GABRB2	C	6	2264	2247	54	0.0203442	0.0105374	0.0362073	1.19 (1.01-1.41)		7	1290	1122	11	0.00287652	0.0045776	0.00891089	0.85 (0.76-0.96)
rs4818	COMT	G	4	1428	1491	0	0	0.919197	0.919197	1.01 (0.9-1.12)		5	1379	1300	0	0	0.00853047	0.00853047	1.16 (1.04-1.29)
rs3213207	DTNBP1	G	4	1784	1511	72	0.305312	0.214281	0.520405	1.23 (0.65-2.34)		21	9045	10007	7	0.00165387	0.000153399	0.000321923	0.88 (0.82-0.94)
rs3803300	ZBTB42	A	4	1685	1707	71	0.0248296	0.210692	0.326802	0.91 (0.76-1.1)		5	1467	1589	20	0.0124025	0.00070852	0.001527	1.41 (1.14-1.75)
rs6311	HTR2A	A	5	2062	2293	57	0.0143004	0.858516	0.76544	0.98 (0.85-1.13)		8	2856	3134	18	0.00392095	0.000189926	0.00185491	1.17 (1.06-1.3)
rs1801133	MTHFR	T	18	9656	12161	56	0.00937623	3.66342e-08	0.000450654	1.12 (1.05-1.2)		19	3889	5571	53	0.022313	0.0104657	0.0801549	1.09 (0.99-1.2)
rs187269	GABRB2	C	5	789	885	70	0.0891524	3.86999e-05	0.0466309	1.39 (1-1.92)		7	1152	1070	29	0.0107234	0.302847	0.446914	0.95 (0.82-1.09)
rs778293	DAOA (11169 bp to gene)	G	4	2899	3218	0	0	1.59552e-05	1.59552e-05	1.18 (1.09-1.27)		10	4662	6260	57	0.0120789	0.743623	0.513171	0.97 (0.88-1.07)
rs165774	COMT	A	4	3338	3933	66	0.0188358	7.44261e-05	0.0495718	1.18 (1-1.4)		6	3366	3740	47	0.0090013	0.956017	0.658481	0.97 (0.87-1.1)
rs194072	GABRB2	C	5	2085	2133	73	0.0684808	0.806064	0.337265	1.15 (0.86-1.54)		6	1263	1083	0	0	0.0507222	0.0507222	0.85 (0.72-1)
rs3016384	OPCML	T	5	3749	3745	57	0.00702496	0.0131313	0.0837462	0.92 (0.83-1.01)		6	4855	7966	34	0.00220784	0.0227674	0.0625092	0.94 (0.88-1)
rs62510682		T	8	3446	3335	23	0.00838224	0.792724	0.85252	0.99 (0.86-1.13)		14	7381	9620	64	0.014157	0.0186223	0.0647501	0.93 (0.85-1)
rs737865	COMT	C	8	2914	3409	0	0	0.916288	0.916288	1 (0.93-1.09)		9	5402	8102	38	0.00461179	0.0218773	0.100539	1.07 (0.99-1.15)
rs917071	GRM3	T	4	2050	3476	7	0.000911814	0.833903	0.92406	1 (0.91-1.11)		6	1965	2567	32	0.00636591	0.0425374	0.107368	1.1 (0.98-1.24)
rs1816071	GABRB2	G	6	2241	2254	70	0.0462626	0.0452655	0.0768038	1.22 (0.98-1.52)		8	1479	1304	40	0.0153166	0.0281065	0.131668	0.9 (0.78-1.03)
rs1801028	DRD2	C	14	2190	2471	32	0.0960758	0.0441543	0.133095	1.26 (0.93-1.71)		16	4201	5824	43	0.174322	0.654008	0.156082	1.29 (0.91-1.85)
rs1468412	GRM3	T	7	4740	6149	40	0.00646399	0.560893	0.780133	1.01 (0.92-1.12)		5	1968	2567	33	0.0068799	0.0327529	0.159651	1.1 (0.96-1.25)
rs2494732	AKT1	G	4	1453	1538	60	0.0201112	0.0749068	0.457564	0.93 (0.78-1.12)		5	3133	3086	73	0.0263056	0.107738	0.160683	1.13 (0.95-1.35)
rs4633	COMT	T	7	2508	3293	53	0.0153305	0.0833571	0.489182	1.05 (0.92-1.19)		6	3520	3791	0	0	0.171167	0.171167	0.96 (0.9-1.02)
rs252944	GABRB2	G	4	655	639	70	0.106363	0.0824649	0.275725	1.25 (0.84-1.87)		5	1321	1176	17	0.00719108	0.145262	0.176918	0.88 (0.74-1.06)
rs56164415	BDNF	T	5	2115	2297	82	0.302516	0.000338303	0.0805598	1.62 (0.94-2.78)		7	1024	1235	28	0.0533099	0.179317	0.199954	1.24 (0.89-1.72)
rs1801131	MTHFR	C	7	2212	2455	48	0.0184522	0.251307	0.359591	1.07 (0.92-1.24)		10	2281	3534	27	0.00662628	0.120584	0.212	1.06 (0.97-1.17)
rs3738401	DISC1	A	6	3114	4102	0	0	0.632617	0.632617	0.98 (0.9-1.07)		17	6590	8198	37	0.00688614	0.0805594	0.228953	1.04 (0.97-1.12)
rs367398	NOTCH4	T	7	1791	2132	0	0	0.828815	0.828815	0.99 (0.9-1.09)		7	1294	1370	44	0.0223175	0.191346	0.275263	1.1 (0.93-1.3)
rs778294	DAOA	T	6	3564	3886	38	0.00742995	0.971951	0.863867	1.01 (0.9-1.13)		10	5076	6751	0	0	0.278738	0.278738	0.97 (0.91-1.03)
rs1800896	IL10	G	4	2129	2258	72	0.105242	0.191232	0.2849	1.23 (0.84-1.8)		6	1235	1397	74	0.0650105	0.209364	0.295323	1.14 (0.89-1.46)
rs821597	DISC1	T	5	1560	1651	70	0.0323667	0.206924	0.512305	1.07 (0.88-1.3)		9	2148	3396	0	0	0.316392	0.316392	0.96 (0.88-1.04)
rs16944	IL1B	T	7	1949	2488	0	0	0.220927	0.220927	1.05 (0.97-1.15)		11	2093	2477	32	0.0103572	0.229067	0.319206	0.95 (0.85-1.06)
rs760761	DTNBP1	T	5	2113	1900	22	0.00966934	0.703867	0.745193	1.03 (0.86-1.24)		13	5866	5914	58	0.0205168	0.0101444	0.342433	0.95 (0.85-1.06)
rs3916967	DAOA	G	6	3964	4511	0	0	0.322468	0.322468	1.03 (0.97-1.1)		9	3807	4418	49	0.0112016	0.5616	0.380126	1.05 (0.94-1.16)
rs6313	HTR2A	T	17	3476	3513	5	0.00125243	0.0581436	0.0810108	1.07 (0.99-1.15)		30	6996	7783	64	0.0341498	0.991077	0.384532	0.96 (0.88-1.05)
rs4680	COMT	A	36	10013	12232	24	0.00557683	0.409962	0.593805	1.01 (0.96-1.07)		45	11424	15648	19	0.003494	0.211013	0.470416	0.98 (0.94-1.03)
rs165599	COMT	G	7	2407	2716	6	0.000689857	0.438426	0.453395	0.97 (0.89-1.05)		11	6226	11265	44	0.00579613	0.236528	0.498552	1.02 (0.95-1.1)
rs1011313	DTNBP1	T	4	2061	1670	64	0.031473	0.732829	0.658302	0.95 (0.76-1.19)		19	8432	9551	42	0.0204514	0.658593	0.509602	1.04 (0.93-1.16)
rs6994992	NRG1	T	11	5018	4671	22	0.00268271	0.45285	0.377804	0.97 (0.91-1.04)		14	7455	10156	47	0.00691456	0.515445	0.521745	1.02 (0.96-1.09)
rs4646983		Del	4	998	970	0	0	0.32522	0.32522	1.1 (0.91-1.33)		4	507	728	0	0	0.546657	0.546657	0.89 (0.61-1.3)
rs3918346	DAO	T	4	1496	1492	39	0.00756623	0.850554	0.775526	0.98 (0.85-1.13)		7	2028	2755	83	0.0920484	0.578164	0.552436	1.08 (0.84-1.39)
rs890	GRIN2B	T	4	2453	2409	66	0.0199255	0.00831851	0.241952	1.11 (0.93-1.33)		4	1466	1909	63	0.027479	0.0408753	0.554536	1.07 (0.86-1.31)
rs1130214	AKT1	T	4	1616	1728	42	0.0146003	0.818053	0.711957	1.03 (0.86-1.24)		5	3152	3104	0	0	0.585836	0.585836	0.98 (0.91-1.06)
rs4532	DRD1	G	4	742	885	66	0.120027	0.381897	0.957269	1.01 (0.66-1.55)		4	719	992	22	0.00712784	0.513904	0.60168	1.05 (0.88-1.25)
rs947267	DAOA	C	4	1417	1638	84	0.0660652	0.412955	0.583398	0.93 (0.7-1.22)		7	1926	2063	28	0.00609047	0.512718	0.633934	0.97 (0.87-1.09)
rs3741775	DAO	G	4	1491	1487	84	0.0683411	0.0139833	0.456672	0.9 (0.67-1.2)		7	2822	3793	65	0.0175303	0.826875	0.63738	0.97 (0.86-1.1)
rs3918342		T	6	3711	4057	57	0.00900848	0.0631962	0.358543	0.95 (0.86-1.06)		13	5437	7022	76	0.0311945	0.932157	0.643692	1.03 (0.92-1.15)
rs6265	BDNF	A	29	12449	13116	12	0.00122269	0.61717	0.753708	0.99 (0.96-1.03)		19	3962	5353	48	0.0280385	0.541366	0.64577	0.97 (0.87-1.09)
rs35753505		C	12	5312	5092	28	0.00406176	0.42779	0.497029	1.02 (0.96-1.1)		20	8962	12012	60	0.014429	0.422207	0.648659	1.02 (0.95-1.09)
rs1800169	CNTF	A	5	742	750	0	0	0.860968	0.860968	0.98 (0.81-1.19)		5	692	668	0	0	0.697973	0.697973	1.04 (0.84-1.3)
rs6280	DRD3	G	17	4139	3843	37	0.0132617	0.71979	0.752006	0.98 (0.89-1.08)		50	7011	7459	37	0.0159298	0.649238	0.702789	0.99 (0.93-1.05)
rs2619522	DTNBP1	C	5	2220	1967	74	0.0844768	0.53022	0.537995	0.91 (0.67-1.23)		14	7097	7841	21	0.00338608	0.437515	0.706246	0.99 (0.92-1.06)
rs2954041	NRG1	T	4	1845	1891	83	0.0582218	0.00705324	0.126273	1.23 (0.94-1.59)		4	3154	4867	0	0	0.718183	0.718183	1.05 (0.82-1.34)
rs1143634	IL1B	T	4	1207	2059	0	0	0.546812	0.546812	0.93 (0.72-1.19)		6	1616	1742	0	0	0.718705	0.718705	0.98 (0.88-1.09)
rs175174	ZDHHC8	G	5	1996	2162	65	0.019519	0.00519558	0.109409	1.13 (0.97-1.32)		5	1588	1531	0	0	0.720234	0.720234	0.98 (0.88-1.09)
rs2111902	DAO	G	4	1493	1488	10	0.00139434	0.409615	0.469103	1.04 (0.93-1.16)		7	2347	3163	79	0.0482706	0.454981	0.813347	1.02 (0.85-1.23)
rs3924999	NRG1	A	10	5310	5368	57	0.0153129	0.0599808	0.328085	0.95 (0.85-1.05)		5	3746	5484	31	0.002537	0.94277	0.830333	0.99 (0.91-1.07)
rs3916965		A	6	3964	4511	62	0.0119743	0.132758	0.206561	1.08 (0.96-1.21)		10	4325	5749	68	0.0215745	0.166928	0.831804	0.99 (0.88-1.11)
rs2391191	DAOA	A	7	4322	4870	64	0.0135911	0.0838324	0.167655	1.08 (0.97-1.21)		15	6678	8965	52	0.0100365	0.665098	0.880902	0.99 (0.92-1.07)
rs1800629	TNF	A	7	1776	1843	70	0.180498	0.131807	0.735044	0.94 (0.63-1.38)		9	1416	1767	64	0.0836942	0.789734	0.897403	1.02 (0.8-1.29)
rs821616	DISC1	T	11	6032	5938	76	0.0534767	0.024206	0.427277	1.07 (0.91-1.25)		14	6184	7978	9	0.00106523	0.884369	0.917348	1 (0.95-1.06)
rs1800872	IL10	A	4	2181	2630	66	0.0189019	0.169697	0.341818	1.09 (0.92-1.28)		6	1616	1723	0	0	0.936206	0.936206	1 (0.9-1.11)
rs3730358	AKT1	T	4	1688	1680	37	0.0181083	0.995219	0.835587	0.98 (0.79-1.21)		4	3048	3030	27	0.00530305	0.798524	0.950376	1 (0.87-1.14)
rs1799732	DRD2	-	7	1426	1132	64	0.0780124	0.00519692	0.100808	0.8 (0.62-1.04)		12	3945	4344	73	0.101038	0.0393509	0.973117	1 (0.8-1.27)
Significant results in random-effect meta-analysis are highlighted in bold
aReference allele for odds ratio
bP value based on Fix-effect model
cP value and odds ratio based on Random-effect model
