# Supplementary material for: The schizophrenia genetics knowledgebase: a comprehensive update of findings from candidate gene studies
Source: Transl Psychiatry. 2019 Aug 27;9:205. doi: 10.1038/s41398-019-0532-4 (PMC6711957; doi:10.1038/s41398-019-0532-4)
Supplement: Supplementary file 19 — Table S12 [file 41398_2019_532_MOESM19_ESM.xls]

## Sheet: Table
Table S12. Results for 5 SNPs after adjuestment for publication bias
SNP	Ref allelea	All populations											Asian											Caucasian
		Num study	Case	Control	I2	tau2	Unadjusted results		Test for publication bias	Result after adjustment			Num study	Case	Control	I2	tau2	Unadjusted results		Test for publication bias	Result after adjustment			Num study	Case	Control	I2	tau2	Unadjusted results		Test for publication bias	Result after adjustment
							P valueb	Odds ratiob		P valueb	Odds ratiob							P valueb	Odds ratiob		P valueb	Odds ratiob							P valueb	Odds ratiob		P valueb	Odds ratiob
rs1018381	T	19	7343	7900	0	0	0.16521	1.06 (0.98-1.15)	0.003	0.795796	1.01 (0.92-1.12)		/	/	/	/	/	/	/	/	/	/		15	6732	7436	0	0	0.200403	1.06 (0.97-1.15)	0.01	0.826628	1.01 (0.91-1.12)
rs12807809	C	22	13992	22199	1	0	7.04141e-06	0.91 (0.88-0.95)	0.029	0.000725651	0.93 (0.89-0.97)		8	6201	6969	0	0	0.0103665	0.93 (0.88-0.98)	/	/	/		14	7791	15230	8	0.001	0.000198825	0.89 (0.84-0.95)	0.177	/	/
rs2619528	A	17	6276	7434	48	0.017	0.152851	1.08 (0.97-1.19)	0.021	0.152851	1.08 (0.97-1.19)		/	/	/	/	/	/	/	/	/	/		12	5301	6618	44	0.011	0.358984	1.05 (0.95-1.16)	0.108	/	/
rs4680	A	103	24536	31106	36	0.01	0.634308	0.99 (0.96-1.03)	0.577	/	/		36	10013	12232	24	0.006	0.593805	1.01 (0.96-1.07)	0.453	/	/		45	11424	15648	19	0.003	0.470416	0.98 (0.94-1.03)	0.048	0.0724681	0.96 (0.91-1)
rs760761	T	22	8326	7998	53	0.024	0.879834	0.99 (0.9-1.09)	0.027	0.00923279	0.87 (0.79-0.97)		5	2113	1900	22	0.01	0.745193	1.03 (0.86-1.24)	/	/	/		13	5866	5914	58	0.021	0.342433	0.95 (0.85-1.06)	0.265	/	/
aReference allele for odds ratio
bP value and odds ratio calculated based on random-effect model
