# Supplementary material for: The schizophrenia genetics knowledgebase: a comprehensive update of findings from candidate gene studies
Source: Transl Psychiatry. 2019 Aug 27;9:205. doi: 10.1038/s41398-019-0532-4 (PMC6711957; doi:10.1038/s41398-019-0532-4)
Supplement: Supplementary file 20 — Table S13 [file 41398_2019_532_MOESM20_ESM.xlsx]

## Sheet: Sheet1
Table S13. Removal of potential outlier studies and HWE deviation studies and subsequent meta-analysis.
SNP	Gene	Ref allelea	Results of meta-analysis							Num removal	Results of sensitivity analysis
			Num study	Cases	Controls	I2	tau2	P valueb	Odds ratiob		I2	tau2	P valueb	Odds ratiob	HWE deviation	Outlier and Influential case
rs3131296	NOTCH4	A	15	6112	13633	0	0	9.16361e-07	0.82 (0.76-0.89)	1	0	0	2.22289e-07	0.79 (0.73-0.87)		Stefansson, 2009;
rs6932590		C	15	8351	15485	0	0	8.17592e-09	0.87 (0.83-0.91)	1	0	0	3.04639e-07	0.86 (0.81-0.91)		Ivorra, 2014;
rs1006737	CACNA1C	A	9	14337	15969	0	0	9.2068e-09	1.16 (1.1-1.21)	2	0	0	5.60784e-07	1.18 (1.1-1.25)	Porcelli, 2015;	Ivorra, 2014;
rs165815	ARVCF	C	6	2982	3253	79	0.06	0.0274632	1.3 (1.03-1.65)	2	0	0	6.35806e-07	1.64 (1.35-1.99)		Kukshal, 2013; Sanders, 2008;
rs1344706	ZNF804A	G	33	19724	22368	31	0.003	5.89954e-06	0.92 (0.89-0.95)	1	33	0.00347369	1.71595e-05	0.92 (0.89-0.96)	O'Donovan, 2008;
rs12807809		C	22	13992	22199	1	0	7.04141e-06	0.91 (0.88-0.95)	2	5	0.000602966	1.92966e-05	0.9 (0.86-0.94)		Ivorra, 2014; Ohi, 2012;
rs1801133	MTHFR	T	45	14242	18541	57	0.017	6.39692e-05	1.12 (1.06-1.19)	4	47	0.0118361	2.61058e-05	1.12 (1.06-1.18)	Guan, 2016; Misiak, 2016; Philibert, 2006;	El-Hadidy, 2014;
rs2071287	NOTCH4	A	7	6793	13103	0	0	3.73957e-06	0.9 (0.86-0.94)	1	9	0.000633447	0.000374067	0.89 (0.83-0.95)		Ikeda, 2012;
rs1602565		C	10	10496	13369	0	0	0.000108506	1.11 (1.05-1.17)	1	0	0	0.000527294	1.1 (1.04-1.16)	O'Donovan, 2008;
rs1800857	CCKAR	C	8	1849	2982	60	0.038	0.173496	1.14 (0.95-1.36)	1	0	0	0.000582693	1.24 (1.1-1.4)		Zheng, 2012;
rs2661319	RGS4	A	18	8925	9762	24	0.003	0.0297176	0.94 (0.9-0.99)	2	0	0	0.000757264	0.93 (0.89-0.97)	Cordeiro, 2005;	Zhang, 2005;
rs265981	DRD1	G	5	895	947	54	0.052	0.114738	1.25 (0.95-1.65)	1	4	0.00147483	0.0010257	1.37 (1.14-1.65)		Lee, 2011;
rs13219354		C	11	6076	12910	0	0	0.0031003	0.88 (0.81-0.96)	1	0	0	0.00128368	0.84 (0.75-0.93)		Ivorra, 2014;
rs9922369	RPGRIP1L	A	7	5854	8515	20	0.008	0.0229358	1.19 (1.02-1.38)	1	0	0	0.00136626	1.29 (1.1-1.5)		O'Donovan, 2008;
rs9960767	TCF4	C	14	4969	12612	1	0	0.00434362	1.16 (1.05-1.28)	1	0	0.000172162	0.00307478	1.17 (1.05-1.29)	Quednow, 2011;
rs10503929	NRG1	C	8	4379	5267	94	0.249	0.0141057	0.62 (0.42-0.91)	1	0	0	0.0041924	0.89 (0.82-0.96)		Rosa, 2007;
rs10489202	MPC2	T	5	5219	5261	43	0.006	0.114339	1.09 (0.98-1.2)	1	0	0	0.00477718	1.13 (1.04-1.23)		Jin, 2013;
rs35201266	EGR3	A	5	1910	2018	33	0.007	0.00155416	1.23 (1.08-1.39)	1	0	0	0.00640413	1.17 (1.04-1.3)		Kim, 2010;
rs626716	IPO5	C	5	1608	2382	77	0.077	0.0475785	1.37 (1-1.86)	1	50	0.0437159	0.00656054	1.53 (1.13-2.09)		Wu, 2008;
rs7192086	SHISA9	T	9	7576	10680	0	0	0.00737854	1.07 (1.02-1.12)	2	0	0	0.00678571	1.08 (1.02-1.14)	O'Donovan, 2008;	Saito, 2014;
rs890	GRIN2B	T	9	3981	4332	56	0.015	0.124222	1.1 (0.97-1.24)	1	37	0.00723387	0.0101807	1.15 (1.03-1.27)		Yang, 2015;
rs6913660		A	13	5205	12939	0	0	0.000225343	0.88 (0.82-0.94)	1	0	0	0.014457	0.91 (0.84-0.98)		Steinberg, 2011;
rs3016384	OPCML	T	11	8604	11711	42	0.003	0.00929963	0.93 (0.88-0.98)	1	47	0.00410645	0.0157888	0.93 (0.88-0.99)	Ma, 2014;
rs1327175	PLXNA2	C	6	1395	1448	27	0.026	0.152251	0.83 (0.64-1.07)	1	0	0	0.0166491	0.76 (0.6-0.95)		Fujii, 2007;
rs1800955	DRD4	C	11	2749	2851	31	0.008	0.188294	1.07 (0.97-1.18)	2	0	0	0.0169445	1.11 (1.02-1.21)	Lai, 2010;	Pai, 2015;
rs403636	SLC6A3	T	6	2171	1796	58	0.025	0.500494	1.06 (0.89-1.27)	1	6	0.00129358	0.0173358	1.15 (1.03-1.3)		Kukshal, 2013;
rs1019385	GRIN2B	T	6	807	748	48	0.03	0.00723004	0.76 (0.62-0.93)	1	4	0.00135504	0.0190495	0.82 (0.7-0.97)	Martucci, 2006;	Martucci, 2006;
rs41279104	NOS1	A	6	1526	2125	35	0.016	0.00834499	1.27 (1.06-1.51)	2	12	0.00510076	0.0239608	1.24 (1.03-1.5)	Weber, 2014;	Cui, 2010;
rs13242038	GRM3	C	6	3565	5354	0	0	0.0768718	0.92 (0.85-1.01)	1	0	0	0.0239927	0.89 (0.81-0.99)		Norton, 2005;
rs807759		G	7	4877	5156	75	0.022	0.600247	1.04 (0.91-1.19)	2	0	0	0.0257205	0.93 (0.88-0.99)	Betcheva, 2009;	Shifman, 2006;
rs1801028	DRD2	C	33	6961	8840	32	0.082	0.0462252	1.22 (1-1.48)	6	0	0	0.0272561	1.22 (1.02-1.47)	Tsutsumi, 2011; Hattori, 1994; Sasaki, 1996;	Itokawa, 2010; Arinami, 1996; Sanders, 2008;
rs7750586	LINC00271	G	7	2740	4959	67	0.02	0.993761	1 (0.88-1.14)	2	0	0	0.0381215	0.92 (0.85-1)	Ingason, 2010;	Rivero, 2010;
rs165774	COMT	A	10	6704	7673	67	0.018	0.341987	1.05 (0.95-1.18)	1	50	0.00824275	0.0431448	1.1 (1-1.2)		Voisey, 2012;
rs1938526	ANK3	G	6	5663	7221	0	0	0.0249886	1.09 (1.01-1.18)	1	0	0	0.0441161	1.09 (1-1.19)	Ivorra, 2014;
rs408067	SMG6	C	5	1379	1397	76	0.059	0.509039	1.09 (0.85-1.4)	1	49	0.0184654	0.0455732	1.22 (1-1.49)		Goltsov, 2006;
rs951439		A	14	8088	8486	46	0.006	0.599748	0.98 (0.92-1.05)	2	5	0.000384825	0.0460961	0.95 (0.91-1)	Ding, 2016;	Zhang, 2005;
rs3782221	NOS1	A	7	6694	7865	0	0	0.266661	1.05 (0.96-1.15)	1	0	0	0.0532763	1.11 (1-1.22)		Okumura, 2009;
rs464049	SLC6A3	C	5	1651	1326	76	0.037	0.471161	0.93 (0.77-1.13)	1	43	0.00947665	0.0554244	0.87 (0.75-1)		Talkowski, 2007;
rs4646984		S	6	1745	1635	33	0.01	0.00840485	0.83 (0.72-0.95)	1	35	0.0124292	0.0678206	0.86 (0.72-1.01)	Lai, 2010;
rs2070586	DAO	A	6	3312	2794	65	0.022	0.585348	1.04 (0.9-1.21)	1	17	0.00250247	0.0718508	1.1 (0.99-1.22)		Suliman, 2010;
rs11191580	NT5C2	C	6	4006	4400	33	0.004	0.0148692	0.9 (0.83-0.98)	1	0	0	0.0781706	0.93 (0.86-1.01)		Guan, 2012;
rs17101921		A	11	8438	14158	72	0.052	0.0228697	1.22 (1.03-1.46)	1	64	0.0352318	0.0795204	1.15 (0.98-1.35)		O'Donovan, 2008;
rs520692	NOTCH4	G	6	1048	1665	67	0.077	0.402123	0.89 (0.67-1.17)	1	43	0.0327476	0.0813904	0.8 (0.63-1.03)		Betcheva, 2009;
rs752016	PLXNA2	C	8	4524	4356	35	0.008	0.349165	0.95 (0.84-1.06)	1	13	0.00322197	0.0816756	0.91 (0.82-1.01)		Takeshita, 2007;
rs3838146		Del	5	832	1012	0	0	0.187614	0.9 (0.77-1.05)	1	0	0	0.082935	0.86 (0.73-1.02)	de Chaldée, 1999;
rs4818	COMT	G	12	3371	3324	13	0.003	0.038746	1.09 (1-1.18)	2	27	0.00576896	0.0863669	1.09 (0.99-1.19)	Li, 2012; Chen, 1999;
rs1800871	IL10	C	8	2169	2061	0	0	0.199947	1.06 (0.97-1.17)	2	0	0	0.0875744	1.1 (0.99-1.23)	Yu, 2004; Ozbey, 2009;	Yu, 2004;
rs6269	COMT	G	5	1445	1557	0	0	0.292375	1.06 (0.95-1.18)	1	0	0	0.0929479	1.11 (0.98-1.25)		Lee, 2005;
rs3738402	DISC1	T	6	3666	4386	2	0.001	0.504439	0.96 (0.85-1.08)	2	0	0	0.100695	0.89 (0.77-1.02)	Moens, 2011;	Kim, 2007;
rs499776	NOS1	A	5	1461	2051	48	0.015	0.225501	0.91 (0.78-1.06)	1	48	0.0125427	0.109934	0.88 (0.75-1.03)	Weber, 2014;
rs1018381	DTNBP1	T	19	7343	7900	0	0	0.16521	1.06 (0.98-1.15)	3	0	0	0.115854	1.09 (0.98-1.21)	Jönsson, 2009; Zuo, 2009;	Sanders, 2008;
rs7341475	RELN	A	9	7211	9848	0	0	0.0832641	0.95 (0.89-1.01)	2	0	0	0.125326	0.93 (0.85-1.02)		Ivorra, 2014; Shifman, 2008;
rs56164415	BDNF	T	13	3621	3762	65	0.138	0.0183281	1.38 (1.06-1.8)	2	22	0.0217346	0.125507	1.16 (0.96-1.41)	Zhai, 2012; Sun, 2011;	Zhai, 2012;
rs11122359	DISC1	A	5	2689	3469	46	0.01	0.0857419	1.12 (0.98-1.28)	1	0	0	0.129211	1.06 (0.98-1.15)		Hodgkinson, 2004;
rs841865	PLXNA2	A	8	2611	2646	44	0.015	0.574145	1.04 (0.91-1.2)	2	0	0	0.131485	1.07 (0.98-1.18)		Mah, 2006; Takeshita, 2007;
rs6295	HTR1A	C	5	1902	2756	0	0	0.0736349	0.91 (0.83-1.01)	1	0	0	0.133252	0.92 (0.82-1.03)	Gu, 2013;
rs904952	CHRNA7	C	5	1122	1351	6	0.001	0.578321	0.97 (0.85-1.09)	1	0	0	0.134295	0.88 (0.74-1.04)		Ancín, 2010;
rs362719	RELN	A	6	1667	2022	69	0.045	0.533394	1.07 (0.86-1.33)	1	43	0.0199993	0.138316	1.16 (0.95-1.41)		Li, 2013;
rs2269577	XBP1	G	6	1905	2474	55	0.017	0.52168	0.95 (0.83-1.1)	1	38	0.00833093	0.147389	0.91 (0.8-1.03)		Watanabe, 2006;
rs1611115	DBH	T	6	1149	1412	3	0.001	0.578644	0.96 (0.83-1.11)	1	0	0	0.149769	0.89 (0.76-1.04)		Jönsson, 2003;
rs62510682		T	24	11929	14069	58	0.015	0.0449582	0.93 (0.87-1)	2	3	0.000317692	0.156186	0.97 (0.93-1.01)	Mohamad Shariati, 2011;	Rosa, 2007;
rs2439272	NRG1	A	6	4218	5206	85	0.039	0.146514	0.88 (0.73-1.05)	2	31	0.00361517	0.158754	0.93 (0.84-1.03)		Petryshen, 2005; Kukshal, 2013;
rs1625579	MIR137HG	G	9	5188	4967	2	0.001	0.00601856	0.86 (0.78-0.96)	1	2	0.000635446	0.162606	0.9 (0.79-1.04)		Guan, 2014;
rs2237562	GRM3	T	6	2793	4147	10	0.001	0.590971	0.98 (0.9-1.07)	1	0	0	0.183515	0.94 (0.87-1.03)		Schwab, 2008;
rs1806191	GRIN2B	G	5	2596	3175	0	0	0.00359093	1.16 (1.05-1.28)	1	0	0	0.185524	1.14 (0.94-1.38)		Demontis, 2011;
rs746203	PIP4K2A	A	7	2416	1898	68	0.031	0.994322	1 (0.85-1.18)	1	24	0.00420099	0.188268	0.93 (0.84-1.04)		Schwab, 2006;
rs597570	FEZ1	T	6	3301	3359	0	0	0.712679	1.02 (0.92-1.13)	1	0	0	0.199678	1.1 (0.95-1.27)		Koga, 2007;
rs262355	RELN	A	7	2353	3446	12	0.002	0.119248	1.07 (0.98-1.17)	2	0	0	0.20122	1.07 (0.96-1.19)	Li, 2011;	Kähler, 2008;
rs27072	SLC6A3	A	5	1894	2040	0	0	0.553318	0.97 (0.88-1.07)	1	0	0	0.219783	0.93 (0.83-1.04)		Gong, 2013;
rs2070587	DAO	G	7	4217	4107	35	0.005	0.985432	1 (0.91-1.1)	1	0	0	0.230471	1.05 (0.97-1.14)		Liu, 2004;
rs2020917	COMT	T	5	3402	3596	79	0.037	0.864501	1.02 (0.83-1.24)	1	69	0.017524	0.243135	1.1 (0.94-1.3)		Wright, 2012;
rs3751284	NOS1AP	A	5	1330	2210	0	0	0.387042	0.96 (0.87-1.06)	1	0	0	0.271572	0.92 (0.8-1.06)		Zheng, 2005;
rs1047631	DTNBP1	G	8	4802	5008	5	0.001	0.867293	0.99 (0.91-1.08)	1	0	0	0.27883	1.06 (0.95-1.18)		Sanders, 2008;
rs1081062	NRG1	C	7	5268	6116	3	0	0.125536	0.95 (0.88-1.02)	1	17	0.00348807	0.282592	0.94 (0.84-1.05)		Sanders, 2008;
rs4680	COMT	A	103	24536	31106	36	0.01	0.634308	0.99 (0.96-1.03)	9	30	0.00761497	0.296936	0.98 (0.95-1.02)	Loch, 2015; Al-Asmary, 2014; Kontis, 2013; Shifman, 2002; Inada, 2003; Sazci, 2004; Ho, 2005; Ohnishi, 2005; Park, 2009;
rs769395	GAD1	G	5	2405	2399	0	0	0.472041	0.97 (0.89-1.06)	1	0	0	0.306194	0.93 (0.81-1.07)		Balan, 2017;
rs4305745		G	6	3448	4169	0	0	0.444477	0.97 (0.91-1.04)	1	7	0.00107204	0.307008	0.95 (0.86-1.05)		Sanders, 2008;
rs1800896	IL10	G	13	4011	4280	63	0.043	0.136089	1.12 (0.97-1.3)	2	64	0.0446368	0.318704	1.09 (0.92-1.28)	Al-Asmary, 2014; Paul-Samojedny, 2010;
rs2241165	GAD1	G	5	1252	1029	21	0.007	0.672036	0.97 (0.82-1.13)	1	17	0.00817135	0.327516	0.9 (0.73-1.11)		Ikeda, 2007;
rs17666	DPYSL2	C	6	1624	1690	71	0.083	0.838683	0.97 (0.73-1.29)	1	64	0.0514117	0.327573	0.88 (0.68-1.14)		Hong, 2005;
rs252944	GABRB2	G	9	1976	1815	60	0.056	0.932918	1.01 (0.82-1.24)	1	0	0	0.32849	0.94 (0.82-1.07)		Lo, 2004;
rs6675281	DISC1	T	15	5743	7221	74	0.056	0.759062	1.02 (0.88-1.19)	2	6	0.00128704	0.329048	0.96 (0.89-1.04)	Saetre, 2008;	Hodgkinson, 2004;
rs1635	NKAPL	T	6	6063	5836	75	0.014	0.717314	1.02 (0.91-1.14)	1	31	0.00185484	0.334786	0.97 (0.9-1.04)		Chen, 2014;
rs2954041	NRG1	T	10	6106	7847	71	0.053	0.118525	1.16 (0.96-1.4)	2	47	0.0196008	0.335632	1.08 (0.92-1.26)	Jönsson, 2009;	Yang, 2003;
rs1934909	DISC1	A	8	4098	5401	0	0	0.557829	0.98 (0.9-1.06)	2	0	0	0.338693	0.94 (0.82-1.07)		Sanders, 2008; Schumacher, 2009;
rs1567871	RTN4R	T	6	2897	3006	30	0.004	0.481683	0.96 (0.87-1.07)	1	32	0.00591676	0.338909	0.94 (0.84-1.06)	Meng, 2006;
rs1474605	DTNBP1	G	5	3836	3680	0	0	0.0683291	0.93 (0.86-1.01)	1	0	0	0.339641	0.96 (0.88-1.04)		Riley, 2009;
rs6903874		C	6	3323	4057	54	0.02	0.723527	1.03 (0.87-1.22)	1	0	0	0.342505	0.96 (0.88-1.05)		Pae, 2006;
rs3916967	DAOA	G	16	7869	8929	36	0.005	0.343005	1.03 (0.97-1.1)	1	40	0.00578547	0.343442	1.03 (0.97-1.1)	Korostishevsky, 2004;
rs575605	GRIK3	T	5	1027	1579	0	0	0.66972	0.97 (0.85-1.11)	1	0	0	0.363191	0.92 (0.76-1.11)		Djurovic, 2009;
rs405509	APOE	A	5	1501	1531	0	0	0.0462321	1.11 (1-1.23)	1	0	0	0.364232	1.06 (0.93-1.22)		Martorell, 2008;
rs1468412	GRM3	T	13	7190	8946	38	0.006	0.367647	1.04 (0.96-1.12)	1	42	0.00728553	0.380234	1.04 (0.96-1.12)	Bishop, 2007;
rs1322784	DISC1	C	11	5364	7001	27	0.004	0.491314	1.03 (0.95-1.1)	1	29	0.00398706	0.389184	1.03 (0.96-1.11)	Rastogi, 2009;
rs4570625	TPH2	G	8	3474	4550	55	0.013	0.137097	1.09 (0.97-1.21)	1	21	0.00272497	0.390611	1.04 (0.95-1.13)		Xu, 2014;
rs1799752	ACE	Ins	7	1342	1438	44	0.018	0.826756	1.02 (0.87-1.19)	1	0	0	0.392997	0.95 (0.84-1.07)		Crescenti, 2009;
rs4281084	NRG1	A	5	4228	4422	33	0.004	0.760358	0.99 (0.9-1.08)	1	0	0	0.39657	1.04 (0.96-1.12)		Kukshal, 2013;
rs4646994		D	6	1384	1914	70	0.039	0.261377	1.12 (0.92-1.36)	1	0	0	0.400009	1.05 (0.93-1.19)		Hui, 2015;
rs821597	DISC1	T	15	3902	5341	28	0.006	0.955176	1 (0.93-1.08)	1	0	0	0.400756	0.97 (0.91-1.04)		Qu, 2007;
rs6347	SLC6A3	G	7	1925	2239	57	0.026	0.978957	1 (0.85-1.18)	1	43	0.0132981	0.406595	0.94 (0.81-1.09)		Jeong, 2004;
rs951436		T	16	8151	9156	55	0.01	0.393405	0.97 (0.9-1.04)	1	58	0.0110168	0.407747	0.97 (0.9-1.05)	Cordeiro, 2005;
rs1049353	CNR1	A	7	1518	1752	36	0.019	0.19108	1.13 (0.94-1.35)	3	0	0	0.422548	1.09 (0.88-1.36)	Ujike, 2002;	Zammit, 2007; Costa, 2013;
rs1130214	AKT1	T	10	5089	5215	0	0	0.587563	0.98 (0.92-1.05)	1	0	0	0.429546	0.96 (0.88-1.05)		Sanders, 2008;
rs1143633	IL1B	T	6	2172	2825	39	0.006	0.789833	0.99 (0.89-1.1)	1	0	0	0.43531	1.04 (0.95-1.14)		Sasayama, 2011;
rs372055	PRODH	C	8	2461	3083	54	0.024	0.186027	0.9 (0.78-1.05)	1	0	0	0.438304	0.96 (0.87-1.06)		Ghasemvand, 2015;
rs7007436	NRG1	G	5	3481	3636	0	0	0.743953	1.01 (0.94-1.09)	1	0	0	0.439745	1.04 (0.94-1.16)		Sanders, 2008;
rs73235619		A	11	6339	6825	92	0.204	0.0822167	0.78 (0.59-1.03)	1	0	0	0.444326	0.97 (0.9-1.05)		Rosa, 2007;
rs3741775	DAO	G	11	4313	5280	75	0.03	0.313811	0.94 (0.83-1.06)	2	40	0.00739529	0.446572	0.96 (0.88-1.06)	Suliman, 2010;	Liu, 2004;
rs35753505		C	36	15558	18375	68	0.021	0.228488	1.04 (0.98-1.11)	3	54	0.011168	0.446852	1.02 (0.97-1.08)	Kampman, 2004; Hänninen, 2007;	Nawaz, 2014;
rs10798059	PLA2G4A	A	11	1842	2342	42	0.019	0.212574	0.92 (0.8-1.05)	2	13	0.0036738	0.448946	0.96 (0.86-1.07)	Peet, 1998;	Pae, 2004;
rs6265	BDNF	A	56	17690	19538	32	0.007	0.688839	0.99 (0.95-1.03)	7	28	0.00524074	0.467862	0.98 (0.95-1.03)	Zhai, 2013; Suchanek, 2013; Loh, 2012; Hong, 2003; Anttila, 2004; Xu, 2007;	Sun, 2013;
rs843979	DISC1	G	6	1885	2666	0	0	0.93319	1 (0.92-1.1)	1	0	0	0.471233	0.96 (0.87-1.06)		Qu, 2007;
rs2323019	FZD3	G	6	1650	2230	75	0.049	0.0904686	0.83 (0.67-1.03)	2	76	0.0467865	0.489136	0.91 (0.71-1.18)	Kang, 2011; Zhang, 2004;
rs3924999	NRG1	A	21	10838	12680	57	0.013	0.540679	0.98 (0.91-1.05)	1	59	0.0144998	0.4896	0.97 (0.9-1.05)	Jönsson, 2009;
rs1800587	IL1A	T	8	1740	2217	61	0.042	0.115459	1.17 (0.96-1.41)	4	34	0.00840747	0.490967	1.06 (0.9-1.23)	Katila, 1999; Chowdari, 2001; Watanabe, 2007;	Chowdari, 2001;
rs2144719	PDE4B	C	6	2171	2463	65	0.03	0.167737	0.88 (0.74-1.05)	1	40	0.0134783	0.503287	0.95 (0.8-1.11)		Fatemi, 2008;
rs6314	HTR2A	T	7	2822	2958	42	0.038	0.917716	0.99 (0.78-1.25)	2	26	0.0222775	0.516609	1.09 (0.85-1.39)	Arranz, 1996;	Domínguez, 2006;
rs6311	HTR2A	A	20	5933	6083	71	0.038	0.925635	0.99 (0.89-1.11)	3	52	0.0150524	0.518119	1.03 (0.94-1.13)	Ohara, 1999; Peñas-Lledó, 2007; Tee, 2010;	Tee, 2010;
rs963468	DRD3	A	6	3822	4241	0	0	0.494592	1.02 (0.96-1.09)	1	0	0	0.523875	1.03 (0.94-1.13)		Nunokawa, 2010;
rs2492367	DISC1	T	9	4503	5776	0	0	0.790699	1.01 (0.93-1.1)	1	0	0	0.528808	0.97 (0.87-1.08)		Sanders, 2008;
rs3738398	DISC1	C	5	4145	4338	0	0	0.135359	0.95 (0.88-1.02)	1	0	0	0.541497	0.96 (0.86-1.08)		Sanders, 2008;
rs1341402	DAOA/AS1	C	5	1820	2566	0	0	0.982365	1 (0.9-1.11)	1	0	0	0.549983	0.97 (0.86-1.08)		Sacchetti, 2013;
rs2072123	DGCR2	C	5	4311	4304	62	0.009	0.729088	1.02 (0.91-1.14)	1	0	0	0.549999	0.98 (0.91-1.05)		Shifman, 2006;
rs737865	COMT	C	20	9377	12437	42	0.007	0.524341	1.02 (0.96-1.08)	2	0	0	0.55001	1.01 (0.97-1.06)		Wright, 2012; Shifman, 2002;
rs6336	NTRK1	C	7	3028	3748	75	0.144	0.704072	0.94 (0.67-1.31)	1	60	0.065305	0.551571	1.09 (0.83-1.43)		Van Schijndel, 2011;
rs2391191	DAOA	A	23	11098	13835	59	0.012	0.603907	1.02 (0.95-1.08)	1	60	0.0127226	0.566657	1.02 (0.96-1.09)	Korostishevsky, 2004;
rs3738401	DISC1	A	26	10259	12952	16	0.002	0.346465	1.02 (0.98-1.07)	4	0	0	0.577107	0.99 (0.94-1.04)	Ram Murthy, 2012; Song, 2008;	Zhang, 2006; Sanders, 2008;
rs6280	DRD3	G	74	12407	12660	39	0.016	0.616047	0.99 (0.94-1.04)	6	44	0.0208819	0.578491	0.98 (0.93-1.04)	Kukshal, 2013; Tee, 2011; Zhang, 2011; Crocq, 1992; Ohara, 1996; Spurlock, 1998;
rs1321177	PDE4B	C	6	2151	2446	63	0.026	0.207959	0.9 (0.76-1.06)	1	31	0.00811364	0.578668	0.96 (0.83-1.11)		Fatemi, 2008;
rs1984895	DISC1	A	9	3907	5387	10	0.001	0.284964	1.04 (0.97-1.13)	1	20	0.00447426	0.587758	1.03 (0.93-1.14)		Sanders, 2008;
rs3826029	CHRNA7	A	7	2927	2699	0	0	0.8476	1.01 (0.92-1.11)	2	0	0	0.598785	0.96 (0.81-1.13)	Bakanidze, 2013;	Sanders, 2008;
rs1800497	ANKK1	T	18	2574	3245	56	0.047	0.458031	0.95 (0.82-1.09)	2	48	0.0321331	0.608782	0.97 (0.84-1.11)	Parsons, 2007; Behravan, 2008;
rs701427	RTN4R	T	6	2742	2898	1	0	0.580323	0.98 (0.91-1.06)	1	21	0.00316983	0.617729	0.97 (0.88-1.08)	Meng, 2006;
rs352203	FZD3	C	7	1839	2514	71	0.04	0.0511625	0.83 (0.69-1)	3	14	0.0024388	0.62569	0.97 (0.86-1.1)	Kang, 2011; Zhang, 2004;	Yang, 2003;
rs4646983		Del	10	1638	1882	0	0	0.680549	1.03 (0.88-1.21)	2	0	0	0.630168	0.94 (0.72-1.22)	Mitsuyasu, 2006; Nakajima, 2006;	Nakajima, 2006;
rs2241802	FZD3	A	9	2277	2921	58	0.023	0.146007	0.91 (0.79-1.04)	2	0	0	0.634012	0.98 (0.89-1.07)	Kang, 2011;	Yang, 2003;
rs599381	PDE4B	T	8	3042	3484	49	0.022	0.58004	1.04 (0.9-1.22)	1	56	0.0291853	0.638466	1.04 (0.87-1.24)	Guan, 2011;
rs778294	DAOA	T	17	8738	10637	11	0.001	0.501267	0.98 (0.93-1.04)	2	21	0.00340682	0.646415	0.98 (0.92-1.05)	Sacchetti, 2013;	Sanders, 2008;
rs1143627	IL1B	A	8	2254	2365	59	0.02	0.384389	1.06 (0.93-1.21)	1	0	0	0.649901	1.02 (0.94-1.11)	Borkowska, 2012;
rs909706	DTNBP1	T	19	6709	8252	0	0	0.595959	1.01 (0.96-1.07)	3	0	0	0.654415	1.02 (0.95-1.09)	Wood, 2006;	Sanders, 2008; Jönsson, 2009;
rs3524	DISC1	G	5	2841	3578	0	0	0.744453	1.01 (0.94-1.09)	1	0	0	0.659135	1.03 (0.91-1.17)		Sanders, 2008;
rs6313	HTR2A	T	58	11747	12423	63	0.036	0.463464	0.98 (0.91-1.04)	4	47	0.0192116	0.675227	0.99 (0.93-1.05)	Tay, 1997; Golimbet, 2007; Peñas-Lledó, 2007;	Araga, 2002;
rs6490121	NOS1	G	5	5414	4897	12	0.001	0.644067	0.98 (0.92-1.05)	1	32	0.00359721	0.686604	0.98 (0.88-1.09)	Ivorra, 2014;
rs1816071	GABRB2	G	14	3720	3558	65	0.036	0.711862	1.03 (0.9-1.17)	1	68	0.0537119	0.694293	1.03 (0.88-1.21)	Balan, 2017;
rs3916966		C	6	3168	3403	26	0.004	0.733809	0.98 (0.89-1.08)	1	38	0.00558334	0.698384	0.98 (0.88-1.09)	Korostishevsky, 2004;
rs3918347	DAO	G	6	2992	3072	59	0.017	0.299612	1.08 (0.93-1.25)	1	34	0.00588378	0.699515	1.02 (0.91-1.15)		Chumakov, 2002;
rs3737597	DISC1	A	8	3208	4141	33	0.02	0.339967	1.09 (0.91-1.31)	1	0	0	0.701041	1.02 (0.91-1.15)		Saetre, 2008;
rs1978340		T	5	2516	2483	0	0	0.478254	0.97 (0.88-1.06)	1	0	0	0.707918	1.03 (0.89-1.19)		Balan, 2017;
rs16944	IL1B	T	19	4286	5209	24	0.005	0.745348	0.99 (0.92-1.06)	1	28	0.0067116	0.74161	0.99 (0.92-1.06)	Borkowska, 2012;
rs175174	ZDHHC8	G	12	3866	4072	56	0.016	0.555385	1.03 (0.93-1.13)	1	0	0	0.752336	0.99 (0.93-1.06)		Chen, 2004;
rs4950928	CHI3L1	G	5	2707	3492	59	0.02	0.284061	0.91 (0.77-1.08)	1	37	0.0124026	0.754613	0.97 (0.81-1.17)		Ohi, 2010;
rs11178997	TPH2	A	6	2780	3888	23	0.007	0.864358	1.01 (0.88-1.17)	2	0	0	0.763355	1.03 (0.85-1.24)		Yi, 2012; Schuhmacher, 2012;
rs3828611	CMYA5	G	7	8053	8071	68	0.008	0.0863719	0.93 (0.85-1.01)	2	0	0	0.769719	0.99 (0.95-1.04)		Li, 2011; Li, 2011;
rs760666	DTNBP1	T	8	2843	3561	0	0	0.679345	0.98 (0.9-1.07)	1	0	0	0.769802	1.02 (0.92-1.12)		Jönsson, 2009;
rs11146020	GRIN1	C	10	2405	2203	84	0.177	0.715744	1.06 (0.79-1.42)	2	81	0.163256	0.773881	1.05 (0.76-1.45)	Pai, 2015; Galehdari, 2008;
rs254664	CLINT1	T	5	1642	1973	53	0.02	0.32363	1.09 (0.92-1.29)	1	34	0.0101929	0.785524	1.02 (0.86-1.21)		Pimm, 2005;
rs740603	COMT	A	8	4740	4983	0	0	0.490809	0.98 (0.93-1.04)	4	0	0	0.796123	0.99 (0.88-1.1)	Kukshal, 2013; Talkowski, 2007;	Sanders, 2008; Strohmaier, 2010;
rs821616	DISC1	T	29	12989	14861	61	0.021	0.980563	1 (0.93-1.08)	1	60	0.0201762	0.805612	0.99 (0.92-1.07)	Song, 2008;
rs1417374		C	6	2210	1455	73	0.048	0.404718	1.09 (0.88-1.36)	1	39	0.0101535	0.809733	0.98 (0.85-1.13)		Schwab, 2006;
rs839523	ERBB4	A	7	2766	3879	65	0.021	0.783782	0.98 (0.85-1.13)	1	50	0.00952041	0.823462	1.01 (0.9-1.13)	Silberberg, 2006;
rs9321501	AHI1	A	5	2238	4275	32	0.004	0.509912	1.03 (0.94-1.14)	1	0	0	0.834715	0.99 (0.9-1.09)		Ingason, 2007;
rs760761	DTNBP1	T	22	8326	7998	53	0.024	0.879834	0.99 (0.9-1.09)	1	55	0.0248713	0.834923	0.99 (0.9-1.09)	Zuo, 2009;
rs905721	NOS1AP	T	5	1570	2387	0	0	0.649741	1.02 (0.93-1.12)	1	0	0	0.836111	0.99 (0.87-1.12)		Zheng, 2005;
rs1800629	TNF	A	19	3724	4581	70	0.124	0.641452	1.05 (0.86-1.27)	1	69	0.122296	0.842022	1.02 (0.84-1.25)	Paul-Samojedny, 2013;
rs1805054	HTR6	T	6	1469	1582	30	0.012	0.886878	1.01 (0.86-1.19)	1	41	0.0325701	0.846455	1.03 (0.8-1.32)	Kishi, 2012;
rs11038167	TSPAN18	A	7	8775	8832	0	0	0.867833	1 (0.96-1.05)	1	0	0	0.847568	1 (0.96-1.05)	Zhang, 2015;
rs1800795	IL6	G	9	1674	1761	62	0.045	0.37678	0.92 (0.76-1.11)	2	44	0.020395	0.855076	1.02 (0.86-1.2)	Paul-Samojedny, 2013;	Zakharyan, 2012;
rs2976525	NRG1	C	5	2775	3692	0	0	0.698034	1.02 (0.91-1.15)	1	0	0	0.863596	0.98 (0.8-1.21)		Sanders, 2008;
rs6356	TH	G	6	1592	2223	0	0	0.682311	1.02 (0.93-1.12)	1	0	0	0.870887	0.99 (0.85-1.15)		Andreou, 2009;
rs12067006	GRIK3	C	5	1027	1579	62	0.047	0.357821	1.13 (0.87-1.46)	1	39	0.0194372	0.874437	1.02 (0.81-1.27)		Djurovic, 2009;
rs165599	COMT	G	23	9701	15606	35	0.005	0.416015	1.02 (0.97-1.08)	3	7	0.000834092	0.875343	1 (0.96-1.05)	Maria, 2012; Williams, 2005;	Shifman, 2002;
rs10828317		A	7	2496	1868	81	0.066	0.395186	1.1 (0.88-1.36)	1	67	0.0341142	0.880866	1.01 (0.84-1.22)		Bakker, 2007;
rs383964	PRODH	T	5	1941	2398	0	0	0.338204	1.09 (0.91-1.31)	1	0	0	0.883389	1.02 (0.81-1.27)		Williams, 2003;
rs194072	GABRB2	C	11	3348	3216	54	0.034	0.736207	0.97 (0.83-1.14)	1	58	0.0559796	0.8834	0.98 (0.8-1.21)	Balan, 2017;
rs2494732	AKT1	G	10	4907	5007	68	0.021	0.555947	1.04 (0.92-1.16)	1	56	0.0117575	0.905775	0.99 (0.9-1.1)		Karege, 2012;
rs1079597	DRD2	A	6	924	954	81	0.183	0.348097	0.83 (0.56-1.22)	1	0	0	0.907572	1.01 (0.85-1.2)		Dubertret, 2004;
rs776401	NRG1	C	7	3664	5217	56	0.247	0.484285	0.96 (0.85-1.08)	2	0	0	0.90919	1 (0.92-1.09)		Benzel, 2007; Jönsson, 2009;
rs2134655	DRD3	A	9	4719	5027	0	0	0.930324	1 (0.94-1.06)	1	7	0.00112353	0.910018	1.01 (0.92-1.1)		Nunokawa, 2010;
rs6556547	GABRB2	T	10	1883	1646	68	0.116	0.870635	1.02 (0.78-1.34)	1	72	0.122971	0.922226	1.01 (0.77-1.34)	Zhao, 2006;
rs736707	RELN	G	5	1262	1632	10	0.003	0.260107	1.08 (0.94-1.24)	1	0	0	0.925977	0.99 (0.83-1.19)		Li, 2013;
rs3918342		T	19	9148	11079	72	0.021	0.94267	1 (0.92-1.08)	2	75	0.025443	0.935093	1 (0.92-1.1)	Wood, 2006; Jönsson, 2009;
rs1800872	IL10	A	13	4445	5005	32	0.007	0.499762	1.03 (0.95-1.11)	3	25	0.00470658	0.939446	1 (0.91-1.09)	Yu, 2004; Shirts, 2006; Ozbey, 2009;
rs3918346	DAO	T	11	3524	4247	76	0.046	0.74673	1.03 (0.88-1.2)	2	67	0.0322024	0.941672	0.99 (0.85-1.16)	Suliman, 2010;	Wood, 2006;
rs1130233	AKT1	A	6	2630	2556	0	0	0.404556	0.97 (0.89-1.05)	1	0	0	0.942017	1 (0.91-1.09)		Norton, 2007;
rs10917670		A	14	7659	8447	32	0.004	0.648218	1.01 (0.96-1.08)	2	32	0.0033581	0.945828	1 (0.94-1.06)	Ding, 2016; Bakker, 2007;
rs960914	FZD3	G	5	1595	1696	63	0.023	0.281336	0.91 (0.77-1.08)	1	0	0	0.947852	1 (0.9-1.11)		Katsu, 2003;
rs6937506		A	6	3046	3703	0	0	0.270008	0.95 (0.87-1.04)	1	0	0	0.952722	1 (0.86-1.16)		Sanders, 2008;
rs367398	NOTCH4	T	16	3224	3611	13	0.004	0.454571	1.03 (0.95-1.12)	1	0	0	0.957471	1 (0.93-1.08)	Betcheva, 2009;	Betcheva, 2009;
rs4880	SOD2	C	9	2949	2579	0	0	0.477472	1.04 (0.94-1.15)	2	0	0	0.963452	1 (0.88-1.12)	Akyol, 2005;	Zhang, 2013;
rs2070106	CNP	A	5	2264	2472	16	0.002	0.323691	1.05 (0.95-1.15)	1	0	0	0.963714	1 (0.91-1.11)		Peirce, 2006;
rs2498028	PLXNA2	C	6	1387	1451	33	0.015	0.961517	1 (0.83-1.19)	2	0	0	0.968435	1 (0.82-1.21)		Mah, 2006; Takeshita, 2007;
rs10761482	ANK3	C	5	2727	2124	57	0.017	0.293325	1.08 (0.93-1.26)	1	0	0	0.978771	1 (0.9-1.11)		Yuan, 2012;
rs1800828	DRD3	G	6	1406	1402	22	0.007	0.489483	0.95 (0.82-1.1)	2	0	0	0.980052	1 (0.82-1.21)		Anney, 2002; Talkowski, 2007;
rs3916970	DAOA/AS1	A	5	2619	3014	0	0	0.270361	0.96 (0.89-1.03)	1	0	0	0.989482	1 (0.87-1.15)		Ohi, 2009;
rs3730358	AKT1	T	9	5057	5093	10	0.002	0.997276	1 (0.91-1.1)	2	0	0	0.989962	1 (0.88-1.13)		Norton, 2007; Sanders, 2008;
rs742106	DTNBP1	A	11	5207	5483	0	0	0.960813	1 (0.94-1.06)	1	0	0	0.995876	1 (0.93-1.08)		Sanders, 2008;
rs348624	NOS1AP	T	7	2826	3775	70	0.05	0.485763	0.93 (0.75-1.14)	1	56	0.0341089	0.996714	1 (0.81-1.23)		Zheng, 2005;
rs1334804	GRIK3	C	6	1126	1679	0	0	0.691826	0.97 (0.81-1.15)	1	0	0	0.996988	1 (0.78-1.28)		Djurovic, 2009;
rs1000731	DISC1	T	12	6694	7865	25	0.003	0.568519	1.02 (0.96-1.09)	No outlier, influential and HWE deviation studies
rs1011313	DTNBP1	T	27	10832	11396	42	0.021	0.861471	1.01 (0.92-1.11)	No outlier, influential and HWE deviation studies
rs1049583	YWHAH	A	4	950	912	0	0	0.132909	0.87 (0.73-1.04)	No outlier, influential and HWE deviation studies
rs10503903	NRG1	G	4	2455	3450	19	0.01	0.404314	1.09 (0.89-1.34)	No outlier, influential and HWE deviation studies
rs10503904	NRG1	G	4	2539	2604	54	0.034	0.900712	0.98 (0.75-1.29)	No outlier, influential and HWE deviation studies
rs10790212	FXYD6/FXYD2	T	4	3329	3023	0	0	0.603164	0.98 (0.9-1.06)	No outlier, influential and HWE deviation studies
rs10994336	ANK3	T	8	4317	5643	44	0.011	0.0443446	1.12 (1-1.26)	No outlier, influential and HWE deviation studies
rs11038172	TSPAN18	A	5	4977	5182	44	0.003	0.404969	1.03 (0.96-1.11)	No outlier, influential and HWE deviation studies
rs1108580	DBH	A	4	1036	953	0	0	0.928091	1.01 (0.88-1.15)	No outlier, influential and HWE deviation studies
rs11098403		G	4	1861	2081	0	0	1.44711e-10	0.65 (0.58-0.75)	No outlier, influential and HWE deviation studies
rs11178998	TPH2	G	4	2238	3343	0	0	0.186039	0.91 (0.78-1.05)	No outlier, influential and HWE deviation studies
rs1137070	MAOA	C	4	825	714	0	0	0.00128352	0.78 (0.68-0.91)	No outlier, influential and HWE deviation studies
rs1143634	IL1B	T	11	3066	4045	0	0	0.805618	0.99 (0.9-1.09)	No outlier, influential and HWE deviation studies
rs1143643	IL1B	T	4	1174	1199	0	0	0.769416	1.02 (0.91-1.13)	No outlier, influential and HWE deviation studies
rs11759115	MDGA1	C	4	1874	2582	15	0.003	0.00323776	0.81 (0.71-0.93)	No outlier, influential and HWE deviation studies
rs12223186	FEZ1	G	4	669	683	0	0	0.276146	0.91 (0.77-1.08)	No outlier, influential and HWE deviation studies
rs13211507	PGBD1	C	13	4914	12522	7	0.003	1.46525e-06	0.76 (0.68-0.85)	No outlier, influential and HWE deviation studies
rs1322783	DISC1	T	8	3450	4849	43	0.017	0.78917	1.02 (0.88-1.18)	No outlier, influential and HWE deviation studies
rs133945	SYN3	A	7	1847	1869	0	0	0.0575889	0.91 (0.83-1)	No outlier, influential and HWE deviation studies
rs1373336	NTNG1	T	6	2959	3259	52	0.013	0.950945	1 (0.88-1.15)	No outlier, influential and HWE deviation studies
rs1407598	DISC1	C	4	3073	3874	12	0.001	0.392279	1.04 (0.95-1.14)	No outlier, influential and HWE deviation studies
rs1411771	DISC1	C	5	3931	4524	12	0.001	0.680108	1.02 (0.94-1.1)	No outlier, influential and HWE deviation studies
rs1415263	NOS1AP	T	8	2176	3329	55	0.016	0.53898	0.96 (0.85-1.09)	No outlier, influential and HWE deviation studies
rs149637464	CHRNA7	T	5	1829	2045	0	0	0.255775	1.12 (0.92-1.37)	No outlier, influential and HWE deviation studies
rs1535529	DISC1	T	4	1841	2493	55	0.014	0.66683	0.97 (0.82-1.13)	No outlier, influential and HWE deviation studies
rs155333	RELN	T	5	1463	2019	23	0.006	0.195648	1.09 (0.95-1.25)	No outlier, influential and HWE deviation studies
rs1572495	NOS1AP	T	7	2058	3239	47	0.027	0.57637	1.06 (0.87-1.28)	No outlier, influential and HWE deviation studies
rs17110747	TPH2	G	6	3978	4164	45	0.009	0.575878	1.03 (0.92-1.16)	No outlier, influential and HWE deviation studies
rs174696	COMT	C	5	1767	1873	0	0	0.00494586	0.87 (0.79-0.96)	No outlier, influential and HWE deviation studies
rs174697	COMT	A	4	1297	1441	0	0	0.549484	1.05 (0.9-1.22)	No outlier, influential and HWE deviation studies
rs17470454	DTNBP1	T	6	3918	4069	21	0.009	0.545522	0.95 (0.81-1.12)	No outlier, influential and HWE deviation studies
rs17749164	DISC1	C	4	3192	3997	0	0	0.649838	1.02 (0.95-1.09)	No outlier, influential and HWE deviation studies
rs1799732	DRD2	-	23	5972	6623	73	0.106	0.130406	0.88 (0.74-1.04)	No outlier, influential and HWE deviation studies
rs1799990	PRNP	G	5	1363	1417	0	0	0.697369	0.97 (0.85-1.12)	No outlier, influential and HWE deviation studies
rs1800169	CNTF	A	10	1434	1418	0	0	0.901203	1.01 (0.87-1.16)	No outlier, influential and HWE deviation studies
rs1800470	TGFB1	A	4	1104	1140	12	0.002	0.0520819	1.14 (1-1.3)	No outlier, influential and HWE deviation studies
rs1800532	TPH1	A	11	3130	4306	52	0.015	0.118151	1.09 (0.98-1.2)	No outlier, influential and HWE deviation studies
rs1800866	SIGMAR1	C	6	1858	2185	0	0	0.00795889	1.14 (1.03-1.25)	No outlier, influential and HWE deviation studies
rs1801131	MTHFR	C	19	4778	6315	40	0.013	0.0332616	1.09 (1.01-1.19)	No outlier, influential and HWE deviation studies
rs1805247	GRIN2B	C	6	1424	1294	2	0.001	0.482739	1.05 (0.91-1.21)	No outlier, influential and HWE deviation studies
rs1805502	GRIN2B	A	9	2287	2529	22	0.007	0.563145	1.04 (0.92-1.17)	No outlier, influential and HWE deviation studies
rs1806201	GRIN2B	T	8	1915	1792	0	0	0.211284	1.06 (0.97-1.16)	No outlier, influential and HWE deviation studies
rs1815774	FXYD6	C	4	2972	3141	21	0.002	0.220492	0.95 (0.86-1.03)	No outlier, influential and HWE deviation studies
rs1816072	GABRB2	C	13	3554	3369	63	0.03	0.916293	1.01 (0.89-1.14)	No outlier, influential and HWE deviation studies
rs1821693	NCAM1	A	4	1394	1416	0	0	0.0885722	0.9 (0.8-1.02)	No outlier, influential and HWE deviation studies
rs187269	GABRB2	C	12	1941	1955	71	0.071	0.27737	1.11 (0.92-1.34)	No outlier, influential and HWE deviation studies
rs1879417	NOS1	T	4	1091	1654	18	0.003	0.781337	1.02 (0.9-1.15)	No outlier, influential and HWE deviation studies
rs187993		G	6	3252	4864	40	0.006	0.474641	0.96 (0.87-1.07)	No outlier, influential and HWE deviation studies
rs1923298	SLC1A2	C	4	1482	1234	0	0	0.498382	0.96 (0.84-1.09)	No outlier, influential and HWE deviation studies
rs1964052	NOS1AP	T	4	900	1362	0	0	0.2327	1.13 (0.93-1.37)	No outlier, influential and HWE deviation studies
rs1997679	DTNBP1	A	6	3411	3586	40	0.007	0.987047	1 (0.89-1.12)	No outlier, influential and HWE deviation studies
rs2005976	DTNBP1	A	11	6184	6364	46	0.011	0.0655865	0.91 (0.83-1.01)	No outlier, influential and HWE deviation studies
rs211037	GABRG2	T	4	986	873	0	0	0.0712757	1.14 (0.99-1.31)	No outlier, influential and HWE deviation studies
rs2111902	DAO	G	11	3840	4651	70	0.028	0.739815	1.02 (0.9-1.15)	No outlier, influential and HWE deviation studies
rs2142731	PGBD1	T	4	3935	4204	0	0	0.93907	1 (0.93-1.07)	No outlier, influential and HWE deviation studies
rs2218404	NTNG1	G	4	2723	2720	0	0	0.068549	1.09 (0.99-1.2)	No outlier, influential and HWE deviation studies
rs2228595	GRM3	T	6	2517	3568	64	0.057	0.755741	1.04 (0.8-1.35)	No outlier, influential and HWE deviation studies
rs2255340	DISC1	A	10	4284	6033	40	0.009	0.54004	1.03 (0.93-1.14)	No outlier, influential and HWE deviation studies
rs2271194	ERBB3	A	4	1291	2484	0	0	0.516506	1.04 (0.93-1.15)	No outlier, influential and HWE deviation studies
rs2273890	DISC1	C	4	2893	3714	0	0	0.0697571	0.91 (0.82-1.01)	No outlier, influential and HWE deviation studies
rs2301600	MAG	T	5	2428	3051	0	0	0.316375	1.04 (0.96-1.13)	No outlier, influential and HWE deviation studies
rs2312147	VRK2	T	4	5359	5409	0	0	0.0748469	0.95 (0.9-1.01)	No outlier, influential and HWE deviation studies
rs2337506	CHRNA7	G	5	762	938	0	0	0.571607	1.05 (0.89-1.22)	No outlier, influential and HWE deviation studies
rs2439281	NRG1	G	4	4243	4217	0	0	0.143244	1.05 (0.98-1.12)	No outlier, influential and HWE deviation studies
rs2461491	PPP3CC	A	6	6287	6200	0	0	0.0115118	1.07 (1.01-1.12)	No outlier, influential and HWE deviation studies
rs2466058	NRG1	T	4	3696	3723	63	0.026	0.460383	1.08 (0.88-1.32)	No outlier, influential and HWE deviation studies
rs2498804	LOC102723342	G	5	1953	1754	0	0	0.497748	1.03 (0.94-1.14)	No outlier, influential and HWE deviation studies
rs2530223	HDAC3	T	4	2595	4872	0	0	0.0108492	1.09 (1.02-1.17)	No outlier, influential and HWE deviation studies
rs2535764	RELN	T	4	1176	1645	0	0	0.0349365	1.14 (1.01-1.29)	No outlier, influential and HWE deviation studies
rs2619522	DTNBP1	C	22	9617	9945	51	0.018	0.98348	1 (0.92-1.09)	No outlier, influential and HWE deviation studies
rs2619528	DTNBP1	A	17	6276	7434	48	0.017	0.152851	1.08 (0.97-1.19)	No outlier, influential and HWE deviation studies
rs2738864	DISC1	T	8	4097	5585	45	0.009	0.656429	1.02 (0.92-1.14)	No outlier, influential and HWE deviation studies
rs274622	GRM3	C	8	4966	6352	14	0.002	0.14271	1.06 (0.98-1.15)	No outlier, influential and HWE deviation studies
rs2759346	DISC1	T	4	3208	3881	0	0	0.624547	0.98 (0.92-1.05)	No outlier, influential and HWE deviation studies
rs2806465	DISC1	G	4	2943	3778	0	0	0.461927	0.97 (0.91-1.05)	No outlier, influential and HWE deviation studies
rs308963	SYN2	C	4	1173	1096	0	0	0.666337	1.03 (0.91-1.17)	No outlier, influential and HWE deviation studies
rs3213207	DTNBP1	G	28	11344	11960	33	0.014	0.0238751	0.91 (0.83-0.99)	No outlier, influential and HWE deviation studies
rs3735782		C	4	2453	3451	5	0.001	0.240172	0.95 (0.88-1.03)	No outlier, influential and HWE deviation studies
rs3749034	GAD1	A	7	2808	2816	34	0.008	0.927711	0.99 (0.88-1.12)	No outlier, influential and HWE deviation studies
rs3749380	GRM7	T	4	3741	3595	46	0.005	0.0989567	1.09 (0.98-1.21)	No outlier, influential and HWE deviation studies
rs3755557	GSK3B	A	4	1586	2263	47	0.017	0.0456309	1.21 (1-1.46)	No outlier, influential and HWE deviation studies
rs3755724	SYN2	T	5	985	1625	0	0	0.745098	1.02 (0.91-1.13)	No outlier, influential and HWE deviation studies
rs3780103	PCM1	G	4	3271	3389	0	0	0.263766	0.96 (0.88-1.03)	No outlier, influential and HWE deviation studies
rs3782206	NOS1	T	8	3535	4402	27	0.005	0.0411666	1.1 (1-1.21)	No outlier, influential and HWE deviation studies
rs3803300	ZBTB42	A	10	3474	3679	69	0.04	0.213261	1.11 (0.94-1.3)	No outlier, influential and HWE deviation studies
rs3825251	DAO	G	7	4483	5502	35	0.005	0.526643	1.03 (0.94-1.12)	No outlier, influential and HWE deviation studies
rs387071	NOTCH4	A	8	2163	2266	47	0.016	0.679919	0.97 (0.85-1.11)	No outlier, influential and HWE deviation studies
rs3892097	CYP2D6	*4	10	1364	1607	0	0	0.244234	0.92 (0.79-1.06)	No outlier, influential and HWE deviation studies
rs3916965		A	16	8289	10260	67	0.017	0.573092	1.02 (0.94-1.11)	No outlier, influential and HWE deviation studies
rs3916971		T	4	844	922	0	0	0.0113302	0.84 (0.73-0.96)	No outlier, influential and HWE deviation studies
rs3918341	DAOA	G	4	1109	1217	0	0	0.713037	0.98 (0.87-1.1)	No outlier, influential and HWE deviation studies
rs39339	RELN	G	4	1128	1847	61	0.034	0.277424	1.14 (0.9-1.44)	No outlier, influential and HWE deviation studies
rs40184	SLC6A3	A	6	2525	1865	0	0	0.204623	0.95 (0.88-1.03)	No outlier, influential and HWE deviation studies
rs4145621	NOS1AP	C	5	1522	2107	47	0.016	0.763609	0.97 (0.82-1.16)	No outlier, influential and HWE deviation studies
rs422951	NOTCH4	G	6	1487	1490	0	0	0.226352	0.92 (0.8-1.05)	No outlier, influential and HWE deviation studies
rs4236167	DTNBP1	T	6	3314	3748	56	0.012	0.912351	1.01 (0.89-1.14)	No outlier, influential and HWE deviation studies
rs4444903	EGF	G	5	944	1092	0	0	0.948124	1 (0.87-1.14)	No outlier, influential and HWE deviation studies
rs4445183	NRG1	C	4	2542	2311	0	0	0.270817	0.94 (0.84-1.05)	No outlier, influential and HWE deviation studies
rs4532	DRD1	G	8	1461	1877	49	0.033	0.902719	1.01 (0.84-1.22)	No outlier, influential and HWE deviation studies
rs4623951	DAO	C	4	1509	1521	0	0	0.0256513	0.88 (0.79-0.98)	No outlier, influential and HWE deviation studies
rs4633	COMT	T	15	6510	7547	42	0.008	0.748073	0.99 (0.92-1.06)	No outlier, influential and HWE deviation studies
rs4646312	COMT	C	4	3354	3405	0	0	0.855794	0.99 (0.93-1.07)	No outlier, influential and HWE deviation studies
rs4646316	COMT	T	8	6163	6933	31	0.003	0.996141	1 (0.93-1.08)	No outlier, influential and HWE deviation studies
rs4646996	DRD3	G	4	272	393	0	0	0.900314	0.99 (0.78-1.24)	No outlier, influential and HWE deviation studies
rs4704591		C	7	8039	8089	18	0.001	0.754858	0.99 (0.93-1.05)	No outlier, influential and HWE deviation studies
rs4767540	NOS1	G	4	1081	1665	0	0	0.677105	1.03 (0.91-1.16)	No outlier, influential and HWE deviation studies
rs4796751	CNP	T	4	1530	1764	0	0	0.413894	0.95 (0.83-1.08)	No outlier, influential and HWE deviation studies
rs4848306		A	4	1176	1201	0	0	0.575356	1.03 (0.93-1.14)	No outlier, influential and HWE deviation studies
rs4938445	FXYD6	A	5	4653	4569	71	0.02	0.3995	0.94 (0.81-1.09)	No outlier, influential and HWE deviation studies
rs497768		C	6	5226	5136	56	0.006	0.456723	0.97 (0.89-1.06)	No outlier, influential and HWE deviation studies
rs535620	GRIK3	A	5	1026	1579	73	0.066	0.44007	1.12 (0.84-1.48)	No outlier, influential and HWE deviation studies
rs5746832	TBX1	A	4	4070	5615	0	0	0.0550734	0.94 (0.89-1)	No outlier, influential and HWE deviation studies
rs583018	PDE4B	C	5	1709	2073	0	0	0.507318	1.03 (0.94-1.14)	No outlier, influential and HWE deviation studies
rs6275	DRD2	T	7	3323	3736	39	0.008	0.0444491	1.12 (1-1.25)	No outlier, influential and HWE deviation studies
rs6277	DRD2	C	11	4237	4974	76	0.048	0.00142355	1.29 (1.1-1.51)	No outlier, influential and HWE deviation studies
rs641574	GRIA4	G	4	1020	910	0	0	0.440051	0.95 (0.83-1.08)	No outlier, influential and HWE deviation studies
rs6465084	GRM3	G	11	5760	6107	46	0.013	0.553163	0.97 (0.87-1.08)	No outlier, influential and HWE deviation studies
rs696880	RTN4R	G	5	2100	2065	0	0	0.203133	1.06 (0.97-1.16)	No outlier, influential and HWE deviation studies
rs6988339	NRG1	G	7	5175	6154	45	0.005	0.671737	0.98 (0.91-1.06)	No outlier, influential and HWE deviation studies
rs6994992	NRG1	T	28	14478	17051	41	0.006	0.936878	1 (0.95-1.04)	No outlier, influential and HWE deviation studies
rs7005288	NRG1	G	6	4396	4427	0	0	0.697993	1.01 (0.95-1.08)	No outlier, influential and HWE deviation studies
rs701158	DISC1	C	4	2701	3570	0	0	0.777629	0.99 (0.92-1.06)	No outlier, influential and HWE deviation studies
rs707284	ERBB4	A	5	2138	2317	48	0.011	0.258894	0.93 (0.81-1.06)	No outlier, influential and HWE deviation studies
rs7113041	NRGN	G	5	2080	2049	0	0	0.0399072	0.89 (0.8-0.99)	No outlier, influential and HWE deviation studies
rs724226	GRM3	A	6	3095	4144	37	0.009	0.39468	1.06 (0.93-1.21)	No outlier, influential and HWE deviation studies
rs751229	DISC1	C	6	3586	3894	46	0.008	0.569329	1.03 (0.92-1.15)	No outlier, influential and HWE deviation studies
rs757656	GRM3	C	5	3573	5199	0	0	0.178688	1.05 (0.98-1.13)	No outlier, influential and HWE deviation studies
rs7598440	ERBB4	C	5	1266	1237	0	0	0.802301	1.02 (0.9-1.14)	No outlier, influential and HWE deviation studies
rs7631540		C	6	4242	4590	0	0	0.506431	1.02 (0.96-1.08)	No outlier, influential and HWE deviation studies
rs769224	COMT	A	4	2689	2853	0	0	0.377795	1.1 (0.89-1.37)	No outlier, influential and HWE deviation studies
rs7772821	TAAR6	G	4	3028	3515	0	0	0.39794	0.96 (0.87-1.06)	No outlier, influential and HWE deviation studies
rs778293		G	15	7659	9478	63	0.014	0.444682	1.03 (0.95-1.12)	No outlier, influential and HWE deviation studies
rs7808549	RELN	C	4	814	653	0	0	0.185153	1.14 (0.94-1.39)	No outlier, influential and HWE deviation studies
rs7914558	CNNM2	A	9	6549	9687	54	0.006	0.0533762	0.93 (0.86-1)	No outlier, influential and HWE deviation studies
rs8078650	CNP	G	5	2270	2503	0	0	0.276781	0.94 (0.84-1.05)	No outlier, influential and HWE deviation studies
rs821631	DISC1	G	4	2542	3273	0	0	0.361688	0.96 (0.89-1.04)	No outlier, influential and HWE deviation studies
rs876797	FXYD6	A	4	3631	3522	0	0	0.093562	0.94 (0.87-1.01)	No outlier, influential and HWE deviation studies
rs880633	CHI3L1	G	4	2717	3515	0	0	0.926518	1 (0.93-1.08)	No outlier, influential and HWE deviation studies
rs883473	CHRNA7	C	4	851	994	0	0	0.632102	1.04 (0.9-1.19)	No outlier, influential and HWE deviation studies
rs917071	GRM3	T	10	4015	6043	26	0.004	0.227484	1.05 (0.97-1.14)	No outlier, influential and HWE deviation studies
rs9370823	DTNBP1	G	4	2587	2607	47	0.012	0.64856	1.04 (0.89-1.22)	No outlier, influential and HWE deviation studies
rs945713	NOS1AP	C	5	1678	2568	67	0.024	0.53121	1.06 (0.89-1.25)	No outlier, influential and HWE deviation studies
rs947267	DAOA	C	11	3343	3701	64	0.024	0.472491	0.96 (0.85-1.08)	No outlier, influential and HWE deviation studies
rs9476886	DTNBP1	T	5	3333	3506	0	0	0.542075	0.98 (0.91-1.05)	No outlier, influential and HWE deviation studies
rs967433	DISC1	C	5	3671	4529	0	0	0.498046	0.98 (0.92-1.04)	No outlier, influential and HWE deviation studies
rs9722	S100B	A	4	1288	1166	0	0	0.647624	0.97 (0.85-1.1)	No outlier, influential and HWE deviation studies
rs9726024	DISC1	A	5	3326	4106	0	0	0.227433	1.04 (0.97-1.12)	No outlier, influential and HWE deviation studies
rs980989	DISC1	T	6	4606	4592	0	0	0.653863	1.02 (0.95-1.09)	No outlier, influential and HWE deviation studies
rs999710	DISC1	A	13	6212	7777	25	0.003	0.150788	1.05 (0.98-1.11)	No outlier, influential and HWE deviation studies
rs10046055		A	4	1325	1358	71	0.042	0.683965	1.05 (0.83-1.34)	No more than four studies for meta after removal of outlier, influential and HWE deviation studies
rs1005573	OLIG2	C	4	1894	1891	37	0.006	0.152228	0.91 (0.8-1.03)	No more than four studies for meta after removal of outlier, influential and HWE deviation studies
rs10060079	GABRB2	T	4	636	428	18	0.031	0.974133	1.01 (0.68-1.5)	No more than four studies for meta after removal of outlier, influential and HWE deviation studies
rs10060148	GABRB2	T	4	636	428	55	0.184	0.656845	0.87 (0.49-1.58)	No more than four studies for meta after removal of outlier, influential and HWE deviation studies
rs1008949		T	5	2803	2959	26	0.003	0.292115	0.95 (0.87-1.04)	No more than four studies for meta after removal of outlier, influential and HWE deviation studies
rs1009382	TNXB	G	4	685	990	63	0.052	0.138909	1.24 (0.93-1.64)	No more than four studies for meta after removal of outlier, influential and HWE deviation studies
rs10108011	PPP3CC	G	4	4304	4465	0	0	0.00752353	1.09 (1.02-1.16)	No more than four studies for meta after removal of outlier, influential and HWE deviation studies
rs1024611		A	4	557	503	63	0.067	0.473952	0.89 (0.65-1.22)	No more than four studies for meta after removal of outlier, influential and HWE deviation studies
rs10399805	CHI3L1	T	4	2626	3488	65	0.016	0.232246	0.91 (0.78-1.06)	No more than four studies for meta after removal of outlier, influential and HWE deviation studies
rs1040716	PDE4B	A	4	1563	1605	0	0	0.00180814	0.82 (0.73-0.93)	No more than four studies for meta after removal of outlier, influential and HWE deviation studies
rs10494370	UHMK1	G	4	1703	1334	64	0.063	0.417402	1.14 (0.83-1.55)	No more than four studies for meta after removal of outlier, influential and HWE deviation studies
rs10495310	DISC1	C	4	2543	3227	0	0	0.17889	1.09 (0.96-1.23)	No more than four studies for meta after removal of outlier, influential and HWE deviation studies
rs10503253	CSMD1	A	4	2585	2533	0	0	0.455202	1.03 (0.95-1.11)	No more than four studies for meta after removal of outlier, influential and HWE deviation studies
rs10503899	NRG1	G	4	2454	3450	0	0	0.37435	0.97 (0.89-1.04)	No more than four studies for meta after removal of outlier, influential and HWE deviation studies
rs1053454	PIP4K2A	A	4	1054	732	63	0.037	0.516763	0.92 (0.73-1.17)	No more than four studies for meta after removal of outlier, influential and HWE deviation studies
rs10759	RGS4	A	4	2848	2706	0	0	0.107906	0.94 (0.86-1.01)	No more than four studies for meta after removal of outlier, influential and HWE deviation studies
rs10864702	DISC1	C	4	3010	3730	0	0	0.384171	0.95 (0.85-1.06)	No more than four studies for meta after removal of outlier, influential and HWE deviation studies
rs10886998	ATE1	A	4	2283	6437	62	0.009	0.646607	1.03 (0.91-1.16)	No more than four studies for meta after removal of outlier, influential and HWE deviation studies
rs11016101		A	4	2281	6433	76	0.026	0.700065	0.97 (0.81-1.16)	No more than four studies for meta after removal of outlier, influential and HWE deviation studies
rs11122362	DISC1	T	4	3195	3993	6	0.001	0.433047	0.95 (0.85-1.07)	No more than four studies for meta after removal of outlier, influential and HWE deviation studies
rs11122396	DISC1	G	4	2151	2494	0	0	0.60058	0.96 (0.84-1.1)	No more than four studies for meta after removal of outlier, influential and HWE deviation studies
rs11197666		T	4	2201	6334	68	0.115	0.374538	0.83 (0.54-1.26)	No more than four studies for meta after removal of outlier, influential and HWE deviation studies
rs11248381		A	4	2277	6434	70	0.013	0.815131	1.02 (0.89-1.16)	No more than four studies for meta after removal of outlier, influential and HWE deviation studies
rs11248526		T	4	2271	6413	64	0.024	0.457674	1.08 (0.89-1.3)	No more than four studies for meta after removal of outlier, influential and HWE deviation studies
rs1143623	IL1B	C	4	2279	2676	0	0	0.1276	0.94 (0.86-1.02)	No more than four studies for meta after removal of outlier, influential and HWE deviation studies
rs11496125	RELN	T	5	1702	2173	46	0.01	0.301032	0.93 (0.82-1.06)	No more than four studies for meta after removal of outlier, influential and HWE deviation studies
rs11577215	DISC1	G	4	3201	4017	0	0	0.28375	0.94 (0.83-1.06)	No more than four studies for meta after removal of outlier, influential and HWE deviation studies
rs11590192	DISC1	C	4	2512	3069	0	0	0.234838	0.95 (0.88-1.03)	No more than four studies for meta after removal of outlier, influential and HWE deviation studies
rs11597916	GFRA1	C	4	2265	6406	59	0.008	0.574445	1.03 (0.92-1.16)	No more than four studies for meta after removal of outlier, influential and HWE deviation studies
rs1160491	DISC1	A	4	2797	3656	42	0.006	0.455893	0.96 (0.85-1.07)	No more than four studies for meta after removal of outlier, influential and HWE deviation studies
rs1160751	GRIK3	G	4	940	1573	0	0	0.421728	1.05 (0.93-1.2)	No more than four studies for meta after removal of outlier, influential and HWE deviation studies
rs11782671	NRG1	T	4	3172	3120	38	0.006	0.859333	1.01 (0.89-1.15)	No more than four studies for meta after removal of outlier, influential and HWE deviation studies
rs12027635	DISC1	A	4	3172	3924	0	0	0.28855	0.96 (0.88-1.04)	No more than four studies for meta after removal of outlier, influential and HWE deviation studies
rs12191311	MDGA1	T	4	1879	2605	0	0	0.0129191	1.12 (1.02-1.23)	No more than four studies for meta after removal of outlier, influential and HWE deviation studies
rs1219713	CPXM2	A	4	2271	6405	82	0.058	0.964224	1.01 (0.77-1.31)	No more than four studies for meta after removal of outlier, influential and HWE deviation studies
rs12476147	ZNF804A	T	5	2893	3157	35	0.004	0.0409623	0.9 (0.82-1)	No more than four studies for meta after removal of outlier, influential and HWE deviation studies
rs12516948		A	4	1920	1569	25	0.003	0.0760658	0.91 (0.82-1.01)	No more than four studies for meta after removal of outlier, influential and HWE deviation studies
rs12547858	NRG1	A	4	3423	3621	19	0.002	0.681599	1.02 (0.92-1.13)	No more than four studies for meta after removal of outlier, influential and HWE deviation studies
rs12731764	PDE4B	G	4	1037	1673	45	0.015	0.959049	1 (0.83-1.2)	No more than four studies for meta after removal of outlier, influential and HWE deviation studies
rs133073	MCHR1	C	4	686	1233	73	0.071	0.761464	0.95 (0.68-1.32)	No more than four studies for meta after removal of outlier, influential and HWE deviation studies
rs1334010	EBF3	A	4	2268	6405	52	0.01	0.23157	0.92 (0.81-1.05)	No more than four studies for meta after removal of outlier, influential and HWE deviation studies
rs1335014		C	4	2285	6439	77	0.077	0.977007	1 (0.73-1.36)	No more than four studies for meta after removal of outlier, influential and HWE deviation studies
rs1354334	NRG1	T	4	3081	3768	0	0	0.0296385	0.93 (0.86-0.99)	No more than four studies for meta after removal of outlier, influential and HWE deviation studies
rs1390938	SLC18A1	T	4	1013	1083	32	0.012	0.522179	1.06 (0.88-1.29)	No more than four studies for meta after removal of outlier, influential and HWE deviation studies
rs140700	SLC6A4	A	5	1895	2478	89	0.237	0.430361	0.83 (0.52-1.32)	No more than four studies for meta after removal of outlier, influential and HWE deviation studies
rs14251	RELL2	C	4	2317	4638	86	0.05	0.510365	0.92 (0.73-1.17)	No more than four studies for meta after removal of outlier, influential and HWE deviation studies
rs1503488	NRG1	A	4	1798	2380	0	0	0.220803	1.06 (0.96-1.17)	No more than four studies for meta after removal of outlier, influential and HWE deviation studies
rs1531746	NRG1	C	4	2543	2605	51	0.014	0.714573	0.97 (0.81-1.15)	No more than four studies for meta after removal of outlier, influential and HWE deviation studies
rs1538979	DISC1	T	4	1471	2271	59	0.027	0.476038	1.08 (0.87-1.33)	No more than four studies for meta after removal of outlier, influential and HWE deviation studies
rs1539067		G	4	2268	6398	81	0.071	0.988568	1 (0.74-1.34)	No more than four studies for meta after removal of outlier, influential and HWE deviation studies
rs1587526	GRIK3	T	4	900	1488	0	0	0.410231	0.91 (0.72-1.14)	No more than four studies for meta after removal of outlier, influential and HWE deviation studies
rs160277	VCAN	C	4	1684	1760	76	0.031	0.777604	0.97 (0.8-1.19)	No more than four studies for meta after removal of outlier, influential and HWE deviation studies
rs16147	NPY	T	4	1117	1581	53	0.018	0.241412	1.11 (0.93-1.34)	No more than four studies for meta after removal of outlier, influential and HWE deviation studies
rs165728	COMT	C	4	2984	3588	50	0.012	0.784078	0.98 (0.84-1.14)	No more than four studies for meta after removal of outlier, influential and HWE deviation studies
rs16969968	CHRNA5	A	5	836	1094	70	0.102	0.0324325	1.51 (1.04-2.21)	No more than four studies for meta after removal of outlier, influential and HWE deviation studies
rs174699	COMT	C	4	3547	4129	38	0.006	0.84446	1.01 (0.89-1.15)	No more than four studies for meta after removal of outlier, influential and HWE deviation studies
rs1799724	TNF	T	4	1125	1187	42	0.022	0.716109	0.96 (0.77-1.2)	No more than four studies for meta after removal of outlier, influential and HWE deviation studies
rs1799729	SIGMAR1	TT	4	736	883	0	0	0.0884037	1.14 (0.98-1.32)	No more than four studies for meta after removal of outlier, influential and HWE deviation studies
rs1799836	MAOB	A	4	788	778	85	0.174	0.432506	0.84 (0.54-1.31)	No more than four studies for meta after removal of outlier, influential and HWE deviation studies
rs1799913	TPH1	A	5	1323	2201	34	0.01	0.496043	1.06 (0.9-1.23)	No more than four studies for meta after removal of outlier, influential and HWE deviation studies
rs1800458	TTR	A	4	1012	1207	0	0	0.207742	0.86 (0.68-1.09)	No more than four studies for meta after removal of outlier, influential and HWE deviation studies
rs1801260	CLOCK	C	4	1247	1292	87	0.234	0.176313	1.43 (0.85-2.38)	No more than four studies for meta after removal of outlier, influential and HWE deviation studies
rs1900500	HSPA12A	T	4	2265	6410	72	0.013	0.53581	1.04 (0.91-1.19)	No more than four studies for meta after removal of outlier, influential and HWE deviation studies
rs1935062	DAOA	C	4	1245	1129	50	0.016	0.932328	0.99 (0.83-1.19)	No more than four studies for meta after removal of outlier, influential and HWE deviation studies
rs1943620	NCAM1	A	4	1960	1962	9	0.001	0.749057	0.98 (0.89-1.09)	No more than four studies for meta after removal of outlier, influential and HWE deviation studies
rs1948098	NRG1	G	4	2455	3450	59	0.017	0.619253	1.05 (0.87-1.26)	No more than four studies for meta after removal of outlier, influential and HWE deviation studies
rs2038636	DISC1	T	6	3708	4424	35	0.004	0.592047	0.98 (0.89-1.07)	No more than four studies for meta after removal of outlier, influential and HWE deviation studies
rs204887	TNXB	T	4	683	990	47	0.025	0.227267	1.15 (0.92-1.45)	No more than four studies for meta after removal of outlier, influential and HWE deviation studies
rs2073776	DGCR2	A	6	4278	4576	73	0.019	0.269288	1.08 (0.94-1.24)	No more than four studies for meta after removal of outlier, influential and HWE deviation studies
rs2234693	ESR1	C	5	1303	1454	0	0	0.310753	1.06 (0.95-1.18)	No more than four studies for meta after removal of outlier, influential and HWE deviation studies
rs2243250	IL4	T	5	1416	1366	61	0.038	0.409291	0.91 (0.73-1.14)	No more than four studies for meta after removal of outlier, influential and HWE deviation studies
rs2243404	CPLX2	C	4	1821	1721	0	0	0.325155	1.07 (0.94-1.22)	No more than four studies for meta after removal of outlier, influential and HWE deviation studies
rs2247776	RELN	G	4	926	1460	0	0	0.269284	0.93 (0.81-1.06)	No more than four studies for meta after removal of outlier, influential and HWE deviation studies
rs2269726	GNB1L	C	4	4034	5618	69	0.009	0.93463	1 (0.9-1.13)	No more than four studies for meta after removal of outlier, influential and HWE deviation studies
rs2270637	SLC18A1	G	5	981	1399	73	0.103	0.939754	1.01 (0.72-1.42)	No more than four studies for meta after removal of outlier, influential and HWE deviation studies
rs2270641	SLC18A1	C	5	885	977	80	0.132	0.0312775	1.51 (1.04-2.19)	No more than four studies for meta after removal of outlier, influential and HWE deviation studies
rs2272522	CHL1	T	4	1112	1077	92	0.012	0.484285	1.2 (0.72-2.01)	No more than four studies for meta after removal of outlier, influential and HWE deviation studies
rs2295959	DISC1	T	4	2829	3480	11	0.003	0.294495	1.08 (0.94-1.24)	No more than four studies for meta after removal of outlier, influential and HWE deviation studies
rs2299225	GRM3	G	6	4641	6070	48	0.016	0.759618	1.02 (0.88-1.2)	No more than four studies for meta after removal of outlier, influential and HWE deviation studies
rs2301022	GCLM	A	4	1741	1811	55	0.016	0.817038	1.02 (0.86-1.21)	No more than four studies for meta after removal of outlier, influential and HWE deviation studies
rs2301558	TBX1	T	4	1712	2623	30	0.006	0.637218	1.03 (0.9-1.19)	No more than four studies for meta after removal of outlier, influential and HWE deviation studies
rs231775	CTLA4	A	4	1426	1734	51	0.019	0.0736187	1.19 (0.98-1.44)	No more than four studies for meta after removal of outlier, influential and HWE deviation studies
rs2337980	CHRNA7	T	5	2393	2475	0	0	0.816801	1.01 (0.93-1.09)	No more than four studies for meta after removal of outlier, influential and HWE deviation studies
rs2439282	NRG1	A	4	2454	3450	22	0.008	0.328426	1.09 (0.92-1.29)	No more than four studies for meta after removal of outlier, influential and HWE deviation studies
rs2466046	NRG1	C	4	3176	3117	0	0	0.125983	0.94 (0.88-1.02)	No more than four studies for meta after removal of outlier, influential and HWE deviation studies
rs2466062	NRG1	G	4	3419	3434	35	0.004	0.812552	0.99 (0.89-1.09)	No more than four studies for meta after removal of outlier, influential and HWE deviation studies
rs2478431	PPAPDC1A	G	4	2285	6445	79	0.042	0.549398	0.93 (0.74-1.17)	No more than four studies for meta after removal of outlier, influential and HWE deviation studies
rs2478432	PPAPDC1A	G	4	2279	6428	78	0.04	0.557937	0.94 (0.75-1.17)	No more than four studies for meta after removal of outlier, influential and HWE deviation studies
rs2619539	DTNBP1	G	5	1240	1365	13	0.003	0.469054	0.95 (0.83-1.09)	No more than four studies for meta after removal of outlier, influential and HWE deviation studies
rs2682826	NOS1	T	4	1578	1547	86	0.076	0.565022	0.92 (0.69-1.23)	No more than four studies for meta after removal of outlier, influential and HWE deviation studies
rs27048	SLC6A3	C	4	1522	1156	0	0	0.90443	0.99 (0.91-1.09)	No more than four studies for meta after removal of outlier, influential and HWE deviation studies
rs2743852	DTNBP1	C	4	1838	2291	0	0	0.190763	1.11 (0.95-1.3)	No more than four studies for meta after removal of outlier, influential and HWE deviation studies
rs2772122	DISC1	G	4	2378	2631	0	0	0.552805	0.97 (0.89-1.07)	No more than four studies for meta after removal of outlier, influential and HWE deviation studies
rs2812385	DISC1	G	4	1539	2320	0	0	0.509557	1.03 (0.94-1.14)	No more than four studies for meta after removal of outlier, influential and HWE deviation studies
rs2812389	DISC1	A	4	1448	2063	8	0.001	0.958425	1 (0.89-1.11)	No more than four studies for meta after removal of outlier, influential and HWE deviation studies
rs2870983	PRODH	A	4	518	411	73	0.515	0.702391	1.18 (0.5-2.81)	No more than four studies for meta after removal of outlier, influential and HWE deviation studies
rs2904552	PRODH	A	4	811	729	57	0.089	0.114555	0.73 (0.49-1.08)	No more than four studies for meta after removal of outlier, influential and HWE deviation studies
rs2921966	HSPA12A	T	4	2266	6409	72	0.014	0.549799	1.04 (0.91-1.2)	No more than four studies for meta after removal of outlier, influential and HWE deviation studies
rs2976532	NRG1	C	4	2369	2628	9	0.001	0.647408	0.98 (0.88-1.08)	No more than four studies for meta after removal of outlier, influential and HWE deviation studies
rs2997242		C	4	2274	6429	74	0.033	0.599269	1.06 (0.86-1.3)	No more than four studies for meta after removal of outlier, influential and HWE deviation studies
rs3010476	HSPA12A	G	4	2283	6442	81	0.023	0.805828	1.02 (0.87-1.2)	No more than four studies for meta after removal of outlier, influential and HWE deviation studies
rs3011399		C	5	2780	6935	67	0.026	0.484795	1.06 (0.89-1.27)	No more than four studies for meta after removal of outlier, influential and HWE deviation studies
rs3011410		T	4	2263	6401	75	0.035	0.706199	1.04 (0.84-1.29)	No more than four studies for meta after removal of outlier, influential and HWE deviation studies
rs3087454	CHRNA7	A	4	656	250	0	0	0.000157114	1.53 (1.23-1.91)	No more than four studies for meta after removal of outlier, influential and HWE deviation studies
rs314253		C	4	3189	3003	0	0	0.173338	1.05 (0.98-1.13)	No more than four studies for meta after removal of outlier, influential and HWE deviation studies
rs315952	IL1RN	A	4	1513	1472	0	0	0.554869	0.97 (0.88-1.07)	No more than four studies for meta after removal of outlier, influential and HWE deviation studies
rs3214087	PCM1	-	4	3281	3365	3	0	0.38442	0.97 (0.89-1.05)	No more than four studies for meta after removal of outlier, influential and HWE deviation studies
rs324026	DRD3	G	5	1041	979	0	0	0.866247	1.01 (0.89-1.15)	No more than four studies for meta after removal of outlier, influential and HWE deviation studies
rs324030	DRD3	G	4	1502	1650	69	0.027	0.880687	1.02 (0.83-1.24)	No more than four studies for meta after removal of outlier, influential and HWE deviation studies
rs334558	GSK3B	C	4	1148	1532	34	0.007	0.120113	1.12 (0.97-1.29)	No more than four studies for meta after removal of outlier, influential and HWE deviation studies
rs361525	TNF	A	6	1322	1535	45	0.088	0.538325	1.12 (0.78-1.6)	No more than four studies for meta after removal of outlier, influential and HWE deviation studies
rs362726	RELN	T	4	1563	2337	0	0	0.000130337	1.2 (1.09-1.32)	No more than four studies for meta after removal of outlier, influential and HWE deviation studies
rs362731	RELN	T	4	1563	2337	37	0.006	0.000966466	1.23 (1.09-1.39)	No more than four studies for meta after removal of outlier, influential and HWE deviation studies
rs37022	SLC6A3	T	4	1650	1321	17	0.003	0.280349	0.93 (0.81-1.06)	No more than four studies for meta after removal of outlier, influential and HWE deviation studies
rs370429	PCM1	A	5	3244	3599	64	0.082	0.331963	1.18 (0.84-1.67)	No more than four studies for meta after removal of outlier, influential and HWE deviation studies
rs3746544	SNAP25	C	5	2697	3103	42	0.007	0.0114071	1.16 (1.03-1.31)	No more than four studies for meta after removal of outlier, influential and HWE deviation studies
rs3750192	EGR3	T	5	2115	2192	17	0.003	0.733522	1.02 (0.91-1.14)	No more than four studies for meta after removal of outlier, influential and HWE deviation studies
rs3756450		G	5	1658	1326	60	0.024	0.325339	0.91 (0.76-1.09)	No more than four studies for meta after removal of outlier, influential and HWE deviation studies
rs3773678	DRD3	T	4	1333	1369	0	0	0.676334	1.03 (0.9-1.18)	No more than four studies for meta after removal of outlier, influential and HWE deviation studies
rs3782219	NOS1	T	5	2246	2450	12	0.002	0.31373	0.95 (0.87-1.05)	No more than four studies for meta after removal of outlier, influential and HWE deviation studies
rs3791850	GAD1	A	4	991	788	28	0.013	0.893233	0.99 (0.8-1.21)	No more than four studies for meta after removal of outlier, influential and HWE deviation studies
rs3813065	PIK3C3	T	6	1233	1532	78	0.131	0.534812	1.12 (0.78-1.6)	No more than four studies for meta after removal of outlier, influential and HWE deviation studies
rs3817004	SYN2	G	4	712	1355	0	0	0.985953	1 (0.87-1.16)	No more than four studies for meta after removal of outlier, influential and HWE deviation studies
rs3819479	RELN	A	4	1482	3429	95	0.274	0.251103	0.73 (0.43-1.24)	No more than four studies for meta after removal of outlier, influential and HWE deviation studies
rs3828275	GAD1	T	5	2456	2381	48	0.012	0.716747	1.03 (0.89-1.19)	No more than four studies for meta after removal of outlier, influential and HWE deviation studies
rs3918242	MMP9	C	4	1242	1438	75	0.102	0.91962	0.98 (0.67-1.43)	No more than four studies for meta after removal of outlier, influential and HWE deviation studies
rs3952	PICK1	G	4	2374	2494	58	0.017	0.27301	0.91 (0.76-1.08)	No more than four studies for meta after removal of outlier, influential and HWE deviation studies
rs41303970	GCLM	T	4	1741	1813	0	0	0.434389	0.95 (0.84-1.08)	No more than four studies for meta after removal of outlier, influential and HWE deviation studies
rs4132604	NTNG1	G	4	1371	1382	52	0.013	0.0107197	1.23 (1.05-1.44)	No more than four studies for meta after removal of outlier, influential and HWE deviation studies
rs4288570	PDE4B	C	4	1037	1672	0	0	0.756793	0.98 (0.87-1.11)	No more than four studies for meta after removal of outlier, influential and HWE deviation studies
rs4320761	PDE4B	T	4	1749	1628	70	0.037	0.840678	1.02 (0.81-1.29)	No more than four studies for meta after removal of outlier, influential and HWE deviation studies
rs4369864		C	4	1656	2151	57	0.029	0.959306	0.99 (0.79-1.25)	No more than four studies for meta after removal of outlier, influential and HWE deviation studies
rs4403369	NRG1	G	4	3171	3021	20	0.005	0.483403	1.05 (0.91-1.22)	No more than four studies for meta after removal of outlier, influential and HWE deviation studies
rs445422	PCM1	T	4	3228	3382	60	0.102	0.100125	1.41 (0.94-2.14)	No more than four studies for meta after removal of outlier, influential and HWE deviation studies
rs4512342	NRG1	G	5	3602	3540	47	0.013	0.517182	0.95 (0.81-1.11)	No more than four studies for meta after removal of outlier, influential and HWE deviation studies
rs4658890	DISC1	G	4	1543	2340	29	0.004	0.401109	1.05 (0.94-1.18)	No more than four studies for meta after removal of outlier, influential and HWE deviation studies
rs4658971	DISC1	T	5	3289	3553	32	0.012	0.806006	1.02 (0.86-1.21)	No more than four studies for meta after removal of outlier, influential and HWE deviation studies
rs4733348	NRG1	T	4	2454	3450	1	0	0.158733	0.93 (0.85-1.03)	No more than four studies for meta after removal of outlier, influential and HWE deviation studies
rs4733376	NRG1	G	5	4618	5380	57	0.01	0.573151	1.04 (0.92-1.17)	No more than four studies for meta after removal of outlier, influential and HWE deviation studies
rs4755404	SLC1A2	G	5	2200	3126	72	0.033	0.105254	1.18 (0.97-1.44)	No more than four studies for meta after removal of outlier, influential and HWE deviation studies
rs4938446	FXYD6	A	4	2987	3139	66	0.02	0.628988	0.96 (0.81-1.14)	No more than four studies for meta after removal of outlier, influential and HWE deviation studies
rs5030620	MED12	12	4	440	1330	65	0.53	0.276171	1.64 (0.67-4.03)	No more than four studies for meta after removal of outlier, influential and HWE deviation studies
rs524770	PDE4B	T	4	1262	2040	38	0.007	0.184923	1.1 (0.96-1.26)	No more than four studies for meta after removal of outlier, influential and HWE deviation studies
rs5326	DRD1	A	6	1919	1657	43	0.016	0.375284	1.08 (0.91-1.27)	No more than four studies for meta after removal of outlier, influential and HWE deviation studies
rs559668	FEZ1	A	4	2605	2654	0	0	0.644753	0.97 (0.86-1.1)	No more than four studies for meta after removal of outlier, influential and HWE deviation studies
rs561712	NOS1	A	4	1725	1745	53	0.016	0.959708	1 (0.85-1.19)	No more than four studies for meta after removal of outlier, influential and HWE deviation studies
rs5742909	CTLA4	C	4	1346	1692	73	0.14	0.621161	1.12 (0.71-1.76)	No more than four studies for meta after removal of outlier, influential and HWE deviation studies
rs5905512	MAOB	A	4	529	598	52	0.032	0.0954588	0.81 (0.64-1.04)	No more than four studies for meta after removal of outlier, influential and HWE deviation studies
rs598704	SYN2	C	4	699	1352	9	0.002	0.696088	1.03 (0.9-1.17)	No more than four studies for meta after removal of outlier, influential and HWE deviation studies
rs5993883	COMT	T	4	3064	3313	72	0.017	0.456848	0.94 (0.81-1.1)	No more than four studies for meta after removal of outlier, influential and HWE deviation studies
rs6267	COMT	T	5	2047	2315	78	0.117	0.622277	1.09 (0.77-1.53)	No more than four studies for meta after removal of outlier, influential and HWE deviation studies
rs6294	HTR1A	A	5	3527	6532	26	0.008	0.1333	0.89 (0.76-1.04)	No more than four studies for meta after removal of outlier, influential and HWE deviation studies
rs6318	HTR2C	C	6	559	519	12	0.016	0.0388881	1.35 (1.02-1.81)	No more than four studies for meta after removal of outlier, influential and HWE deviation studies
rs6323	MAOA	G	4	980	1016	0	0	0.163934	1.09 (0.96-1.24)	No more than four studies for meta after removal of outlier, influential and HWE deviation studies
rs6435659	ERBB4	C	4	959	1091	6	0.001	0.103992	0.89 (0.77-1.02)	No more than four studies for meta after removal of outlier, influential and HWE deviation studies
rs6494165	CHRNA7	G	4	656	250	0	0	0.863266	1.02 (0.84-1.22)	No more than four studies for meta after removal of outlier, influential and HWE deviation studies
rs6494223	CHRNA7	T	4	2785	3240	0	0	0.582696	1.02 (0.95-1.1)	No more than four studies for meta after removal of outlier, influential and HWE deviation studies
rs6588169	PDE4B	C	4	1039	1673	0	0	0.778037	0.98 (0.85-1.13)	No more than four studies for meta after removal of outlier, influential and HWE deviation studies
rs659734	HTR2A	C	4	2440	2632	59	0.099	0.229686	0.78 (0.51-1.17)	No more than four studies for meta after removal of outlier, influential and HWE deviation studies
rs6664618	PDE4B	T	4	1035	1668	53	0.016	0.471174	1.07 (0.9-1.27)	No more than four studies for meta after removal of outlier, influential and HWE deviation studies
rs6691840	GRIK3	G	5	800	802	4	0.002	0.0102327	1.25 (1.05-1.48)	No more than four studies for meta after removal of outlier, influential and HWE deviation studies
rs6869645	SLC6A3	T	5	1268	1174	0	0	0.765737	0.97 (0.81-1.17)	No more than four studies for meta after removal of outlier, influential and HWE deviation studies
rs694894	RELN	A	4	814	653	0	0	0.00273541	0.78 (0.67-0.92)	No more than four studies for meta after removal of outlier, influential and HWE deviation studies
rs6958081	RELN	T	4	926	1460	19	0.005	0.0293615	0.84 (0.73-0.98)	No more than four studies for meta after removal of outlier, influential and HWE deviation studies
rs6965133	RELN	A	4	814	653	0	0	0.762616	1.03 (0.86-1.23)	No more than four studies for meta after removal of outlier, influential and HWE deviation studies
rs6986716	NRG1	A	4	2527	2587	32	0.008	0.431876	0.94 (0.8-1.1)	No more than four studies for meta after removal of outlier, influential and HWE deviation studies
rs6992907	NRG1	C	4	2454	3450	64	0.019	0.443206	1.08 (0.89-1.31)	No more than four studies for meta after removal of outlier, influential and HWE deviation studies
rs7000590	NRG1	T	5	3552	4436	30	0.005	0.635071	0.97 (0.86-1.1)	No more than four studies for meta after removal of outlier, influential and HWE deviation studies
rs701421	RTN4R	A	4	2285	2200	0	0	0.687657	1.02 (0.93-1.11)	No more than four studies for meta after removal of outlier, influential and HWE deviation studies
rs705708	ERBB3	T	4	1183	2826	54	0.013	0.341645	1.08 (0.92-1.26)	No more than four studies for meta after removal of outlier, influential and HWE deviation studies
rs707176	GRIA1	C	4	875	854	48	0.028	0.300035	1.14 (0.89-1.46)	No more than four studies for meta after removal of outlier, influential and HWE deviation studies
rs708621	DPYSL2	C	4	1519	1638	0	0	0.605606	0.97 (0.88-1.08)	No more than four studies for meta after removal of outlier, influential and HWE deviation studies
rs7131056	DRD2	A	4	2347	2699	0	0	0.0227333	1.1 (1.01-1.19)	No more than four studies for meta after removal of outlier, influential and HWE deviation studies
rs720308	MAG	G	4	2121	2539	47	0.015	0.226526	1.11 (0.93-1.33)	No more than four studies for meta after removal of outlier, influential and HWE deviation studies
rs734551	DISC1	T	4	3263	4090	0	0	0.865168	0.99 (0.93-1.06)	No more than four studies for meta after removal of outlier, influential and HWE deviation studies
rs742105	DTNBP1	T	4	2371	2646	0	0	0.579808	0.98 (0.9-1.06)	No more than four studies for meta after removal of outlier, influential and HWE deviation studies
rs746187		G	4	1069	1024	68	0.044	0.975616	1 (0.77-1.29)	No more than four studies for meta after removal of outlier, influential and HWE deviation studies
rs747302	DRD4	C	4	1307	1308	37	0.009	0.189602	1.11 (0.95-1.29)	No more than four studies for meta after removal of outlier, influential and HWE deviation studies
rs7513662	UHMK1	G	5	1768	1702	69	0.036	0.766669	0.97 (0.79-1.19)	No more than four studies for meta after removal of outlier, influential and HWE deviation studies
rs7517274	GRIK3	G	5	1027	1581	7	0.002	0.867891	1.01 (0.88-1.16)	No more than four studies for meta after removal of outlier, influential and HWE deviation studies
rs7528545	PDE4B	T	4	1039	1674	22	0.005	0.412208	0.94 (0.82-1.08)	No more than four studies for meta after removal of outlier, influential and HWE deviation studies
rs7551537	DISC1	T	4	2862	3636	33	0.004	0.792375	0.99 (0.89-1.09)	No more than four studies for meta after removal of outlier, influential and HWE deviation studies
rs762178	OLIG2	T	4	1867	2224	85	0.063	0.785599	1.04 (0.79-1.36)	No more than four studies for meta after removal of outlier, influential and HWE deviation studies
rs7690296	PDLIM5	G	4	659	782	77	0.078	0.848278	0.97 (0.71-1.33)	No more than four studies for meta after removal of outlier, influential and HWE deviation studies
rs7769372	MDGA1	T	4	1915	2576	60	0.031	0.14723	1.18 (0.94-1.48)	No more than four studies for meta after removal of outlier, influential and HWE deviation studies
rs7819063	NRG1	T	5	3372	3645	0	0	0.947792	1 (0.92-1.09)	No more than four studies for meta after removal of outlier, influential and HWE deviation studies
rs783036	PDE4B	C	5	1501	2147	0	0	0.97934	1 (0.91-1.1)	No more than four studies for meta after removal of outlier, influential and HWE deviation studies
rs783038	PDE4B	T	5	1712	2074	12	0.002	0.0805893	0.9 (0.79-1.01)	No more than four studies for meta after removal of outlier, influential and HWE deviation studies
rs7917272		G	4	2283	6436	71	0.102	0.0967292	0.73 (0.5-1.06)	No more than four studies for meta after removal of outlier, influential and HWE deviation studies
rs802786	RELN	A	4	814	653	30	0.018	0.601557	1.07 (0.84-1.35)	No more than four studies for meta after removal of outlier, influential and HWE deviation studies
rs802787	RELN	A	4	814	653	50	0.032	0.937114	1.01 (0.78-1.31)	No more than four studies for meta after removal of outlier, influential and HWE deviation studies
rs8192625	TAAR6	A	4	2904	3402	36	0.019	0.417879	0.91 (0.72-1.14)	No more than four studies for meta after removal of outlier, influential and HWE deviation studies
rs821581	DISC1	C	5	3311	4050	14	0.002	0.403895	1.04 (0.95-1.15)	No more than four studies for meta after removal of outlier, influential and HWE deviation studies
rs8341	PIP4K2A	C	4	1483	906	83	0.082	0.981817	1 (0.73-1.37)	No more than four studies for meta after removal of outlier, influential and HWE deviation studies
rs835784	TSPAN18	A	4	6355	6482	74	0.009	0.740805	1.02 (0.91-1.14)	No more than four studies for meta after removal of outlier, influential and HWE deviation studies
rs878567	HTR1A	C	4	1802	3123	0	0	0.0775976	1.1 (0.99-1.23)	No more than four studies for meta after removal of outlier, influential and HWE deviation studies
rs901561	NRG1	G	5	2647	2723	87	0.081	0.123433	0.78 (0.58-1.07)	No more than four studies for meta after removal of outlier, influential and HWE deviation studies
rs904896	GRIK3	T	4	901	1488	37	0.014	0.861923	0.98 (0.81-1.19)	No more than four studies for meta after removal of outlier, influential and HWE deviation studies
rs910694	PDE4B	C	4	1523	1258	2	0	1.04773e-05	0.77 (0.68-0.86)	No more than four studies for meta after removal of outlier, influential and HWE deviation studies
rs9332377	COMT	T	5	3789	3979	54	0.013	0.266421	1.08 (0.94-1.24)	No more than four studies for meta after removal of outlier, influential and HWE deviation studies
rs933271	COMT	G	4	1564	1512	45	0.01	0.559044	0.96 (0.83-1.11)	No more than four studies for meta after removal of outlier, influential and HWE deviation studies
rs9432024	DISC1	C	5	1219	2421	0	0	0.670663	1.02 (0.92-1.14)	No more than four studies for meta after removal of outlier, influential and HWE deviation studies
rs967244	DISC1	G	4	2479	2971	26	0.007	0.296349	0.92 (0.8-1.07)	No more than four studies for meta after removal of outlier, influential and HWE deviation studies
rs9918832	NRG1	C	4	2453	3451	0	0	0.858356	0.99 (0.91-1.09)	No more than four studies for meta after removal of outlier, influential and HWE deviation studies
Initially significant SNPs, Genes and corresponding p values are highlighted in blue if they are non significant after removing studies determined to be outliers, influential and/or deviated from Hardy-Weinberg equilibrium.
Initially non-significant SNPs, Genes and corresponding p values are highlighted in red if they are significant after removing studies determined to be outliers, influential and/or deviated from Hardy-Weinberg equilibrium.
aReference allele for odds ratio
bP value and odds ratio based on Random-effect model
