# Supplementary material for: The schizophrenia genetics knowledgebase: a comprehensive update of findings from candidate gene studies
Source: Transl Psychiatry. 2019 Aug 27;9:205. doi: 10.1038/s41398-019-0532-4 (PMC6711957; doi:10.1038/s41398-019-0532-4)
Supplement: Supplementary file 21 — Table S14 [file 41398_2019_532_MOESM21_ESM.xls]

## Sheet: Table
Table S14. Expanded meta-analyses combined with Asian GWAS and Asian candidate gene studies.
SNP	Gene	Chr	Pos	Ref Allele	Cases	Controls	I2	P valuea	Odds ratio (Fix)	asymmetry	Annotationb
rs7914558	CNNM2	10	104775908	A	18516	34287	60	1.63067e-09	0.92 (0.89-0.94)	0.735	108 Region
rs1006737	CACNA1C	12	2345295	A	22750	36369	0	1.30102e-08	1.17 (1.11-1.23)		108 Region
rs2071287	NOTCH4	6	32170433	A	6958	13618	9	7.52353e-07	0.89 (0.85-0.93)		novel
rs1801133	MTHFR	1	11856378	T	12487	20619	57	1.08426e-06	1.08 (1.05-1.12)	0.149	novel
rs10489202	MPC2	1	167903079	T	20133	37816	30	5.62652e-05	1.08 (1.04-1.12)	0.872	novel
rs6913660		6	27091425	A	8049	19027	70	7.31156e-05	0.73 (0.62-0.85)		PGC sig
rs10994336	ANK3	10	62179812	T	14643	26899	57	0.000112096	1.08 (1.04-1.12)		novel
rs6932590		6	27248931	C	8399	19377	0	0.000349389	0.85 (0.77-0.93)		PGC sig
rs2530223	HDAC3	5	141014494	T	9460	18750	0	0.000510128	1.07 (1.03-1.11)		novel
rs3755557	GSK3B	3	119814957	A	6140	8548	40	0.00102964	1.12 (1.05-1.2)		novel
rs1800955	DRD4	11	636784	C	6926	8478	0	0.00126987	1.1 (1.04-1.16)		novel
rs7192086	SHISA9	16	13061611	T	17317	35013	15	0.00217552	1.05 (1.02-1.09)		novel
rs3016384	OPCML	11	132573390	T	18313	35950	35	0.00264752	0.96 (0.93-0.99)		novel
rs165774	COMT	22	19952561	A	8072	10403	70	0.00418863	1.09 (1.03-1.16)		novel
rs1344706	ZNF804A	2	185778428	G	20206	32587	60	0.00479064	0.96 (0.93-0.99)	0.405	108 Region
rs7113041	NRGN	11	124612591	G	14018	26387	31	0.00689468	0.94 (0.9-0.98)		108 Region
rs1602565		11	29162136	C	17291	34964	26	0.0108316	1.05 (1.01-1.09)		novel
rs11098403		4	118646907	G	14644	27228	81	0.0172404	0.94 (0.89-0.99)		novel
rs1938526	ANK3	10	62300383	G	13964	26290	0	0.0186952	1.04 (1.01-1.08)		novel
rs35201266	EGR3	8	22549697	A	6644	8488	62	0.019737	1.07 (1.01-1.13)		novel
rs3746544	SNAP25	20	10287084	C	14135	26684	69	0.0201953	1.05 (1.01-1.09)		novel
rs10108011	PPP3CC	8	22320806	G	10482	21490	0	0.0240303	1.05 (1.01-1.1)		novel
rs12807809		11	124606285	C	20765	39174	0	0.0430053	0.97 (0.94-1)		novel
rs4623951	DAO	12	109272051	C	13042	25413	0	0.0537883	0.95 (0.9-1)	0.011	novel
rs11759115	MDGA1	6	37641030	C	13819	26258	54	0.0561771	0.95 (0.9-1)		novel
rs187269	GABRB2	5	160756625	C	13222	25682	76	0.0563301	1.02 (0.98-1.06)		novel
rs807759		22	19113686	G	3698	3969	58	0.0739067	0.94 (0.88-1.01)		novel
rs2461491	PPP3CC	8	22361252	A	14597	30633	4	0.0782622	1.03 (1-1.06)		novel
rs4132604	NTNG1	1	107842839	G	13489	25860	32	0.0858742	1.03 (1-1.07)		novel
rs12476147	ZNF804A	2	185800905	T	12783	25147	0	0.0926346	0.96 (0.92-1.01)		108 Region
rs1800866	SIGMAR1	9	34637690	C	6592	8655	8	0.100216	1.04 (0.99-1.1)		novel
rs778293		13	106169199	G	15332	28015	68	0.101368	1.03 (0.99-1.06)		novel
rs6275	DRD2	11	113283477	T	12853	25201	0	0.108167	1.03 (0.99-1.07)		108 Region
rs6311	HTR2A	13	47471478	A	14495	27090	30	0.117356	0.97 (0.94-1.01)		novel
rs362731	RELN	7	103209028	T	13370	26587	85	0.135829	1.05 (1.01-1.08)		novel
rs1801131	MTHFR	1	11854476	C	14645	27252	60	0.178976	0.97 (0.92-1.02)	0.498	novel
rs403636	SLC6A3	5	1438354	T	13305	25405	6	0.195102	0.98 (0.94-1.01)		novel
rs1816072	GABRB2	5	160759656	C	14697	27044	50	0.200394	1.02 (0.99-1.06)		novel
rs7131056	DRD2	11	113329774	A	12629	25167	0	0.221595	1.02 (0.99-1.06)		108 Region
rs362726	RELN	7	103207234	T	13370	26587	81	0.231274	1.03 (0.99-1.06)		novel
rs1040716	PDE4B	1	66777590	A	9378	20434	70	0.267609	1.03 (0.98-1.08)	0.674	novel
rs1801028	DRD2	11	113283484	C	6924	8941	35	0.279752	1.08 (0.94-1.25)		108 Region
rs3803300	ZBTB42	14	105269779	A	6419	8177	54	0.283571	0.97 (0.92-1.02)		novel
rs890	GRIN2B	12	13715308	T	15236	27556	60	0.319047	1.02 (0.98-1.06)		novel
rs41279104	NOS1	12	117877485	A	13318	25693	69	0.326292	1.02 (0.98-1.07)		novel
rs174696	COMT	22	19953176	C	5236	7161	50	0.383085	0.98 (0.92-1.03)		novel
rs408067	SMG6 (SRR)	17	2207236	C	5879	7616	64	0.406082	1.03 (0.96-1.1)		108 Region
rs1327175	PLXNA2	1	208247134	C	13393	25737	24	0.40927	1.02 (0.97-1.08)		novel
rs262355	RELN	7	103426115	A	13322	26223	25	0.56344	0.99 (0.94-1.03)		novel
rs910694	PDE4B	1	66796226	C	8493	19478	87	0.62936	1 (0.94-1.07)		novel
rs12191311	MDGA1	6	37603707	T	13473	25929	0	0.678939	1.01 (0.97-1.05)		novel
rs6277	DRD2	11	113283459	C	13260	25586	60	0.682331	1.01 (0.95-1.09)		108 Region
rs2535764	RELN	7	103192532	T	12433	24797	37	0.741925	0.99 (0.94-1.05)		novel
rs3213207	DTNBP1	6	15628102	G	14217	26308	68	0.788283	1.02 (0.89-1.17)		novel
rs1800857	CCKAR	4	26491111	C	5703	7449	23	0.794218	0.99 (0.93-1.06)		novel
rs3782206	NOS1	12	117745089	T	7646	9676	67	0.824953	1.01 (0.96-1.06)		novel
rs6556547	GABRB2	5	160760175	T	13542	25823	65	0.846341	1 (0.96-1.05)		novel
rs1354334	NRG1	8	31680070	T	4734	6470	0	0.920196	1 (0.94-1.07)		novel
rs760761	DTNBP1	6	15651132	T	14546	26697	0	0.921368	1 (0.94-1.07)		novel
rs2661319	RGS4	1	163039777	A	15054	27501	51	0.964619	1 (0.96-1.04)		novel
rs3131296	NOTCH4	6	32172993	A	1664	1975	0	0.969402	1.01 (0.71-1.42)		novel
Bonferroni significance are highlighted in Bold
aRefer to the Online Method for detail
b"108 Region" indicates the SNPs located within the 108 region identified by PGC2 GWAS; "PGC sig" indicates the SNP was GWAS-significant in PGC2 GWAS; "novel" indicates the SNP was not in the above two catogories.
