# Supplementary material for: The schizophrenia genetics knowledgebase: a comprehensive update of findings from candidate gene studies
Source: Transl Psychiatry. 2019 Aug 27;9:205. doi: 10.1038/s41398-019-0532-4 (PMC6711957; doi:10.1038/s41398-019-0532-4)
Supplement: Supplementary file 22 — Table S15 [file 41398_2019_532_MOESM22_ESM.xls]

## Sheet: Table
Table S15. Expanded meta-analyses combined with PGC2 GWAS, Asian GWAS and Asian candidate gene studies.
SNP	Gene	Chr	Pos	Ref Allele	Cases	Controls	I2	P valuea	Odds ratio (Fix)	asymmetry	Annotationb
rs13211507	PGBD1	6	28257377	C	34241	45604	0	6.26033e-26	0.81 (0.78-0.84)		PGC sig
rs6932590		6	27248931	C	42640	64981	0	1.90045e-23	0.88 (0.86-0.9)		PGC sig
rs7914558	CNNM2	10	104775908	A	52757	79891	56	3.36133e-23	0.92 (0.9-0.93)		108 Region
rs1006737	CACNA1C	12	2345295	A	56991	81973	12	5.95978e-23	1.11 (1.09-1.13)	0.013	108 Region
rs13219354		6	27185664	C	34241	45604	0	2.37889e-19	0.85 (0.82-0.88)		PGC sig
rs1344706	ZNF804A	2	185778428	G	54447	78191	59	7.40107e-12	0.94 (0.93-0.96)		108 Region
rs7113041	NRGN	11	124612591	G	48259	71991	14	3.87084e-08	0.94 (0.92-0.96)	0.82	108 Region
rs3016384	OPCML	11	132573390	T	52554	81554	28	5.59018e-08	0.96 (0.94-0.97)		novel
rs9960767	TCF4	18	53155002	C	34241	45604	0	1.26861e-07	1.13 (1.08-1.18)		108 Region
rs12476147	ZNF804A	2	185800905	T	47024	70751	0	2.03406e-07	0.95 (0.93-0.97)		108 Region
rs12807809		11	124606285	C	55006	84778	16	3.98676e-07	0.95 (0.93-0.97)	0.007	novel
rs1602565		11	29162136	C	51532	80568	14	7.98771e-05	1.05 (1.03-1.08)	0.654	novel
rs7131056	DRD2	11	113329774	A	46870	70771	0	0.000107631	1.04 (1.02-1.05)	0.508	108 Region
rs10994336	ANK3	10	62179812	T	48884	72503	58	0.000144856	1.05 (1.03-1.08)		novel
rs408067	SMG6 (SRR)	17	2207236	C	40120	53220	68	0.000381225	0.96 (0.94-0.98)		108 Region
rs7192086	SHISA9	16	13061611	T	51558	80617	18	0.000504903	1.04 (1.02-1.06)		novel
rs2461491	PPP3CC	8	22361252	A	48838	76237	0	0.000510753	1.03 (1.01-1.05)	0.915	novel
rs6275	DRD2	11	113283477	T	47094	70805	0	0.000856909	1.03 (1.01-1.05)		108 Region
rs1801133	MTHFR	1	11856378	T	46728	66223	65	0.00111983	1.03 (1.01-1.05)		novel
rs10489202	MPC2	1	167903079	T	54374	83420	53	0.00368802	1.03 (1.01-1.05)		novel
rs1938526	ANK3	10	62300383	G	48205	71894	0	0.00438896	1.04 (1.01-1.06)	0.097	novel
rs2530223	HDAC3	5	141014494	T	43701	64354	33	0.00624178	1.03 (1.01-1.05)		novel
rs10108011	PPP3CC	8	22320806	G	44723	67094	8	0.0103412	1.03 (1.01-1.04)		novel
rs1801131	MTHFR	1	11854476	C	48886	72856	56	0.0110917	0.97 (0.95-0.99)		novel
rs6277	DRD2	11	113283459	C	47501	71190	50	0.0116812	1.03 (1.01-1.05)		108 Region
rs3213207	DTNBP1	6	15628102	G	48458	71912	64	0.0165567	0.96 (0.93-0.99)		novel
rs174696	COMT	22	19953176	C	39477	52765	25	0.0187934	0.97 (0.95-1)		novel
rs1800955	DRD4	11	636784	C	41167	54082	22	0.0201473	1.03 (1-1.05)		novel
rs11098403		4	118646907	G	48885	72832	85	0.026138	1.03 (1.01-1.05)		novel
rs760761	DTNBP1	6	15651132	T	48787	72301	0	0.0363257	0.97 (0.95-1)		novel
rs6913660		6	27091425	A	42290	64631	76	0.068073	0.87 (0.84-0.89)		PGC sig
rs890	GRIN2B	12	13715308	T	49477	73160	64	0.0779727	0.98 (0.97-1)		novel
rs4132604	NTNG1	1	107842839	G	47730	71464	27	0.0789233	1.02 (1-1.03)		novel
rs9922369	RPGRIP1L	16	53648482	A	34241	45604	0	0.0816014	1.06 (0.99-1.13)		novel
rs807759		22	19113686	G	37939	49573	72	0.0887332	1.02 (1-1.04)		novel
rs362731	RELN	7	103209028	T	47611	72191	85	0.110611	1.01 (0.99-1.03)		novel
rs35201266	EGR3	8	22549697	A	40885	54092	64	0.123778	1.02 (1-1.04)		novel
rs12191311	MDGA1	6	37603707	T	47714	71533	0	0.1588	1.01 (0.99-1.03)		novel
rs362726	RELN	7	103207234	T	47611	72191	77	0.161705	1.02 (1-1.04)	0.04	novel
rs10503929	NRG1	8	32613983	C	34241	45604	0	0.165821	0.98 (0.95-1.01)		novel
rs3755557	GSK3B	3	119814957	A	40381	54152	68	0.167349	1.02 (0.99-1.05)		novel
rs3782206	NOS1	12	117745089	T	41887	55280	63	0.182019	1.02 (0.99-1.05)		novel
rs3746544	SNAP25	20	10287084	C	48376	72288	77	0.21074	0.99 (0.98-1.01)		novel
rs165774	COMT	22	19952561	A	42313	56007	74	0.225154	1.01 (0.99-1.04)		novel
rs11759115	MDGA1	6	37641030	C	48060	71862	56	0.285483	0.99 (0.96-1.01)	0.27	novel
rs1800866	SIGMAR1	9	34637690	C	40833	54259	40	0.363698	0.99 (0.96-1.01)		novel
rs403636	SLC6A3	5	1438354	T	47546	71009	2	0.373109	0.99 (0.97-1.01)		novel
rs41279104	NOS1	12	117877485	A	47559	71297	62	0.427535	1.01 (0.98-1.04)		novel
rs2535764	RELN	7	103192532	T	46674	70401	6	0.437861	0.99 (0.97-1.01)		novel
rs2661319	RGS4	1	163039777	A	49295	73105	41	0.508908	1.01 (0.99-1.02)		novel
rs1800857	CCKAR	4	26491111	C	39944	53053	12	0.539152	1.01 (0.98-1.04)		novel
rs1801028	DRD2	11	113283484	C	41165	54545	37	0.556474	0.98 (0.92-1.05)		108 Region
rs262355	RELN	7	103426115	A	47563	71827	9	0.566214	0.99 (0.97-1.01)	0.156	novel
rs910694	PDE4B	1	66796226	C	42734	65082	80	0.588843	0.99 (0.97-1.01)	0.733	novel
rs1816072	GABRB2	5	160759656	C	48938	72648	49	0.603892	1 (0.99-1.02)		novel
rs1327175	PLXNA2	1	208247134	C	47634	71341	14	0.62031	1.01 (0.98-1.04)		novel
rs6311	HTR2A	13	47471478	A	48736	72694	43	0.683007	1 (0.99-1.02)		novel
rs1040716	PDE4B	1	66777590	A	43619	66038	66	0.699262	1 (0.98-1.02)		novel
rs4623951	DAO	12	109272051	C	47283	71017	13	0.731378	1 (0.98-1.02)		novel
rs778293		13	106169199	G	49573	73619	68	0.739024	1 (0.99-1.02)		novel
rs3803300	ZBTB42	14	105269779	A	40660	53781	54	0.753461	1 (0.98-1.04)		novel
rs187269	GABRB2	5	160756625	C	47463	71286	74	0.768684	1 (0.98-1.02)		novel
rs1354334	NRG1	8	31680070	T	38975	52074	0	0.790861	1 (0.98-1.02)		novel
rs6556547	GABRB2	5	160760175	T	47783	71427	60	0.927317	1 (0.97-1.03)		novel
Bonferroni significance are highlighted in Bold
aRefer to the Online Method for detail
b"108 Region" indicates the SNPs located within the 108 region identified by PGC2 GWAS; "PGC sig" indicates the SNP was GWAS-significant in PGC2 GWAS; "novel" indicates the SNP was not in the above two catogories.
