# Supplementary material for: The schizophrenia genetics knowledgebase: a comprehensive update of findings from candidate gene studies
Source: Transl Psychiatry. 2019 Aug 27;9:205. doi: 10.1038/s41398-019-0532-4 (PMC6711957; doi:10.1038/s41398-019-0532-4)
Supplement: Supplementary file 23 — Table S16 [file 41398_2019_532_MOESM23_ESM.xlsx]

## Sheet: Sheet1
Table S16. Bonferroni significant loci from candidate-gene and expanded meta-analyses
Locus	Model	Population	SNP	Gene	Chr	Pos	Ref allele	Cases	Controls	I2	P value	Odds ratio	Annotation
1	Candidate gene	Asian and Caucasian	rs1801133	MTHFR	1	11856378	T	14242	18541	57	6.39692e-05	1.12 (1.06-1.19)
	Expanded	Asian	rs1801133	MTHFR	1	11856378	T	12487	20619	57	1.08426e-06	1.08 (1.05-1.12)
2	Candidate gene	Asian and Caucasian	rs910694	PDE4B	1	66795976	C	1523	1258	2	1.04773e-05	0.77 (0.68-0.86)
3	Expanded	Asian	rs10489202	MPC2	1	167903079	T	20133	37816	30	5.62652e-05	1.08 (1.04-1.12)
4	Candidate gene	Asian and Caucasian	rs1344706	ZNF804A	2	185778428	G	19724	22368	31	5.89954e-06	0.92 (0.89-0.95)	Within 108 regions
	Expanded	Asian and Caucasian	rs1344706	ZNF804A	2	185778428	G	54447	78191	59	7.40107e-12	0.94 (0.93-0.96)	Within 108 regions
	Expanded	Asian and Caucasian	rs12476147	ZNF804A	2	185800905	T	47024	70751	0	2.03406e-07	0.95 (0.93-0.97)	Within 108 regions
5	Candidate gene	Asian	rs11098403	TRAM1L1/NDST3	4	118646907	G	1861	2081	0	1.44711e-10	0.65 (0.58-0.75)
6	Expanded	Asian	rs6913660	GUSBP2/HIST1H	6	27091425	A	8049	19027	70	7.31156e-05	0.73 (0.62-0.85)	GWAS-siga
	Expanded	Asian and Caucasian	rs13219354	HIST1H/PRSS16	6	27185664	C	34241	45604	0	2.37889e-19	0.85 (0.82-0.88)	GWAS-siga
	Candidate gene	Asian and Caucasian	rs6932590	PRSS16/POM121L2	6	27248931	C	8351	15485	0	8.17592e-09	0.87 (0.83-0.91)	GWAS-siga
	Expanded	Asian and Caucasian	rs6932590	PRSS16/POM121L2	6	27248931	C	42640	64981	0	1.90045e-23	0.88 (0.86-0.9)	GWAS-siga
	Candidate gene	Caucasian	rs13211507	PGBD1	6	28257377	C	4914	12522	7	1.46525e-06	0.76 (0.68-0.85)	GWAS-siga
	Expanded	Asian and Caucasian	rs13211507	PGBD1	6	28257377	C	34241	45604	0	6.26033e-26	0.81 (0.78-0.84)	GWAS-siga
	Candidate gene	Asian and Caucasian	rs2071287	NOTCH4	6	32170433	A	6793	13103	0	3.73957e-06	0.9 (0.86-0.94)
	Expanded	Asian	rs2071287	NOTCH4	6	32170433	A	6958	13618	9	7.52353e-07	0.89 (0.85-0.93)
	Candidate gene	Caucasian	rs3131296	NOTCH4	6	32172993	A	4798	12358	0	8.01069e-07	0.82 (0.75-0.89)
7	Expanded	Asian	rs7914558	CNNM2	10	104775908	A	18516	34287	60	1.63067e-09	0.92 (0.89-0.94)	Within 108 regions
	Expanded	Asian and Caucasian	rs7914558	CNNM2	10	104775908	A	52757	79891	56	3.36133e-23	0.92 (0.9-0.93)	Within 108 regions
8	Expanded	Asian and Caucasian	rs1602565	Intergenic regions	11	29162136	C	51532	80568	14	7.98771e-05	1.05 (1.03-1.08)
9	Expanded	Asian and Caucasian	rs12807809	SPA17/NRGN	11	124606285	C	55006	84778	16	3.98676e-07	0.95 (0.93-0.97)
	Expanded	Asian and Caucasian	rs7113041	NRGN	11	124612591	G	48259	71991	14	3.87084e-08	0.94 (0.92-0.96)	Within 108 regions
10	Expanded	Asian and Caucasian	rs3016384	OPCML	11	132573390	T	52554	81554	28	5.59018e-08	0.96 (0.94-0.97)
11	Candidate gene	Asian and Caucasian	rs1006737	CACNA1C	12	2345295	A	14337	15969	0	9.2068e-09	1.16 (1.1-1.21)	Within 108 regions
	Expanded	Asian	rs1006737	CACNA1C	12	2345295	A	22750	36369	0	1.30102e-08	1.17 (1.11-1.23)	Within 108 regions
	Expanded	Asian and Caucasian	rs1006737	CACNA1C	12	2345295	A	56991	81973	12	5.95978e-23	1.11 (1.09-1.13)	Within 108 regions
12	Candidate gene	Asian	rs778293	DAOA/-	13	106169199	G	2899	3218	0	1.59552e-05	1.18 (1.09-1.27)
13	Expanded	Asian and Caucasian	rs9960767	TCF4	18	53155002	C	34241	45604	0	1.26861e-07	1.13 (1.08-1.18)	Within 108 regions
14	Candidate gene	Asian and Caucasian	rs165815	ARVCF	22	19959473	C	2982	3253		6.36E-07d	1.64 (1.35-1.99)
aAchieved genome-wide significance in PGC GWAS
